# Supplementary material for: 2-(4-Fluoro­phen­yl)-3-isopropyl­sulfinyl-5,6-methyl­enedi­oxy-1-benzofuran
Source: Acta Crystallogr Sect E Struct Rep Online. 2011 Nov 30;67(Pt 12):o3504. doi: 10.1107/S1600536811051178 (PMC3239126; doi:10.1107/S1600536811051178)
Supplement: Supplementary file 1 [file e-67-o3504-sup1.cif]

##############################################################################
#                                                                            #
# This CIF contains the data in a paper accepted for publication in          #
# Acta Crystallographica Section E. It conforms to the requirements of       #
# Notes for Authors for Acta Crystallographica Section E, and has been       #
# peer reviewed under the auspices of the IUCr Commission on Journals.       #
#                                                                            #
# Full details of the Crystallographic Information File format               #
# are given in the paper "The Crystallographic Information File (CIF):       #
# a New Standard Archive File for Crystallography" by S. R. Hall, F. H.      #
# Allen and I. D. Brown [Acta Cryst. (1991), A47, 655-685].                  #
#                                                                            #
# The current version of the core CIF dictionary is obtainable from          #
# ftp://ftp.iucr.org/pub/cif_core.dic.                                       #
#                                                                            #
# Software is freely available for graphical display of the structure(s)     #
# in this CIF. For information consult the CIF software page                 #
# http://www.iucr.org/resources/cif/software.                                #
#                                                                            #
# This file may be used for bona fide research purposes within the           #
# scientific community so long as proper attribution is given to the journal # 
# article from which it was obtained.                                        #
#                                                                            #
##############################################################################
data_global
_audit_creation_method     'form.cif (version 2.0)'
_journal_data_validation_number     ?
_journal_date_recd_electronic     2011-11-21
_journal_date_accepted     2011-11-28
_journal_name_full     'Acta Crystallographica, Section E'
_journal_year     2011
_journal_volume     67
_journal_issue     12
_journal_page_first     o3504
_journal_page_last     o3504
_journal_paper_category     QO
_journal_paper_doi     10.1107/S1600536811051178
_journal_coeditor_code     FJ2487
_publ_contact_author_name     'Prof. Uk Lee'
_publ_contact_author_address
;
 Department of Chemistry, Pukyong National University, 599-1 Daeyeon 3-dong
 Nam-gu, Busan 608-737, Republic of Korea
;
_publ_contact_author_email     'uklee@pknu.ac.kr'
_publ_contact_author_fax     '+82-51-629-5583'
_publ_contact_author_phone     '+82-51-629-5596'
_publ_section_title
;
2-(4-Fluorophenyl)-3-isopropylsulfinyl-5,6-methylenedioxy-1-benzofuran
;
loop_
    _publ_author_name
    _publ_author_address
    'Seo, Pil Ja'
;
Department of Chemistry, Dongeui University, San 24 Kaya-dong Busanjin-gu,
Busan 614-714, Republic of Korea
;
    'Choi, Hong Dae'
;
Department of Chemistry, Dongeui University, San 24 Kaya-dong Busanjin-gu,
Busan 614-714, Republic of Korea
;
    'Son, Byeng Wha'
;
Department of Chemistry, Pukyong National University, 599-1 Daeyeon 3-dong
Nam-gu, Busan 608-737, Republic of Korea
;
    'Lee, Uk'
;
Department of Chemistry, Pukyong National University, 599-1 Daeyeon 3-dong
Nam-gu, Busan 608-737, Republic of Korea
;
data_I
_chemical_name_systematic
;
11-(4-fluorophenyl)-12-(propane-2-sulfinyl)-4,6,10-
trioxatricyclo[7.3.0.0^3,7^]dodeca-1(9),2,7-triene
;
_chemical_name_common
;
2-(4-Fluorophenyl)-3-isopropylsulfinyl-5,6-methylenedioxy-1-benzofuran
;
_chemical_formula_moiety     'C18 H15 F O4 S'
_chemical_formula_sum     'C18 H15 F O4 S'
_chemical_formula_iupac     'C18 H15 F O4 S'
_chemical_formula_weight     346.36
_chemical_melting_point     ?
_symmetry_cell_setting     triclinic
_symmetry_space_group_name_H-M     'P -1'
_symmetry_space_group_name_Hall     '-P 1'
loop_
    _symmetry_equiv_pos_as_xyz
    'x, y, z'
    '-x, -y, -z'
_cell_length_a     6.25190(10)
_cell_length_b     9.6773(2)
_cell_length_c     12.9267(2)
_cell_angle_alpha     90.1220(10)
_cell_angle_beta     94.7260(10)
_cell_angle_gamma     101.9200(10)
_cell_volume     762.47(2)
_cell_formula_units_Z     2
_cell_measurement_reflns_used     7633
_cell_measurement_theta_min     2.64
_cell_measurement_theta_max     27.47
_cell_measurement_temperature     173(2)
_exptl_crystal_description     'block'
_exptl_crystal_colour     'colourless'
_exptl_crystal_size_max     0.45
_exptl_crystal_size_mid     0.21
_exptl_crystal_size_min     0.14
_exptl_crystal_density_diffrn     1.509
_exptl_crystal_density_meas     ?
_exptl_crystal_density_method     'not measured'
_exptl_crystal_F_000     360
_exptl_absorpt_coefficient_mu     0.244
_exptl_absorpt_correction_type     multi-scan
_exptl_absorpt_process_details     '(SADABS; Bruker, 2009)'
_exptl_absorpt_correction_T_min     0.8982
_exptl_absorpt_correction_T_max     0.9667
_exptl_special_details     ?
_diffrn_ambient_temperature     173(2)
_diffrn_radiation_type     MoK\a
_diffrn_radiation_wavelength     0.71073
_diffrn_radiation_source     'rotating anode'
_diffrn_radiation_monochromator     'graphite multilayer'
_diffrn_measurement_device_type     'Bruker SMART APEXII CCD'
_diffrn_measurement_method     '\f and \w scans'
_diffrn_detector_area_resol_mean     10.0
_diffrn_reflns_number     13552
_diffrn_reflns_av_R_equivalents     0.0244
_diffrn_reflns_av_sigmaI/netI     0.0201
_diffrn_reflns_theta_min     1.58
_diffrn_reflns_theta_max     27.50
_diffrn_reflns_theta_full     27.50
_diffrn_measured_fraction_theta_max     0.999
_diffrn_measured_fraction_theta_full     0.999
_diffrn_reflns_limit_h_min     -7
_diffrn_reflns_limit_h_max     8
_diffrn_reflns_limit_k_min     -12
_diffrn_reflns_limit_k_max     12
_diffrn_reflns_limit_l_min     -15
_diffrn_reflns_limit_l_max     16
_diffrn_standards_number     0
_diffrn_standards_interval_count     ?
_diffrn_standards_interval_time     ?
_diffrn_standards_decay_%     ?
_refine_special_details
;
 Refinement of F^2^ against ALL reflections.  The weighted R-factor wR and
 goodness of fit S are based on F^2^, conventional R-factors R are based
 on F, with F set to zero for negative F^2^. The threshold expression of
 F^2^ > 2sigma(F^2^) is used only for calculating R-factors(gt) etc. and is
 not relevant to the choice of reflections for refinement.  R-factors based
 on F^2^ are statistically about twice as large as those based on F, and R-
 factors based on ALL data will be even larger.
;
_reflns_number_total     3488
_reflns_number_gt     3171
_reflns_threshold_expression     I>2\s(I)
_refine_ls_structure_factor_coef     Fsqd
_refine_ls_matrix_type     full
_refine_ls_R_factor_all     0.0423
_refine_ls_R_factor_gt     0.0389
_refine_ls_wR_factor_gt     0.0985
_refine_ls_wR_factor_ref     0.1008
_refine_ls_goodness_of_fit_ref     1.064
_refine_ls_restrained_S_all     1.065
_refine_ls_number_reflns     3488
_refine_ls_number_parameters     229
_refine_ls_number_restraints     4
_refine_ls_hydrogen_treatment     constr
_refine_ls_weighting_scheme     calc
_refine_ls_weighting_details
         'calc w=1/[\s^2^(Fo^2^)+(0.0457P)^2^+0.4198P] where P=(Fo^2^+2Fc^2^)/3'
_atom_sites_solution_hydrogens     difmap
_atom_sites_solution_primary     direct
_atom_sites_solution_secondary     difmap
_refine_ls_shift/su_max     0.000
_refine_ls_shift/su_mean     0.000
_refine_diff_density_max     0.557
_refine_diff_density_min     -0.400
_refine_ls_extinction_method     none
_refine_ls_extinction_coef     ?
loop_
    _atom_type_symbol
    _atom_type_description
    _atom_type_scat_dispersion_real
    _atom_type_scat_dispersion_imag
    _atom_type_scat_source
    'C' 'C' 0.0033 0.0016
                         'International Tables Vol C Tables 4.2.6.8 and 6.1.1.4'
    'H' 'H' 0.0000 0.0000
                         'International Tables Vol C Tables 4.2.6.8 and 6.1.1.4'
    'O' 'O' 0.0106 0.0060
                         'International Tables Vol C Tables 4.2.6.8 and 6.1.1.4'
    'F' 'F' 0.0171 0.0103
                         'International Tables Vol C Tables 4.2.6.8 and 6.1.1.4'
    'S' 'S' 0.1246 0.1234
                         'International Tables Vol C Tables 4.2.6.8 and 6.1.1.4'
_computing_data_collection     '<i>APEX2</i> (Bruker, 2009)'
_computing_cell_refinement     '<i>SAINT</i> (Bruker, 2009)'
_computing_data_reduction     '<i>SAINT</i> (Bruker, 2009)'
_computing_structure_solution     '<i>SHELXS97</i> (Sheldrick, 2008)'
_computing_structure_refinement     '<i>SHELXL97</i> (Sheldrick, 2008)'
_computing_molecular_graphics
        '<i>ORTEP-3</i> (Farrugia, 1997) and <i>DIAMOND</i> (Brandenburg, 1998)'
_computing_publication_material     '<i>SHELXL97</i> (Sheldrick, 2008)'
loop_
    _atom_site_type_symbol
    _atom_site_label
    _atom_site_fract_x
    _atom_site_fract_y
    _atom_site_fract_z
    _atom_site_U_iso_or_equiv
    _atom_site_adp_type
    _atom_site_calc_flag
    _atom_site_refinement_flags
    _atom_site_occupancy
    _atom_site_symmetry_multiplicity
    _atom_site_disorder_assembly
    _atom_site_disorder_group
    S S1 0.15386(6) 0.36031(4) 0.14314(3) 0.02733(12) Uani d DU 1 2 . .
    F F1 -0.43070(18) 0.35212(13) 0.57633(8) 0.0438(3) Uani d . 1 2 . .
    O O1 0.31016(17) 0.12210(11) 0.37742(8) 0.0264(2) Uani d . 1 2 . .
    O O2 0.8622(2) -0.09128(13) 0.23234(10) 0.0377(3) Uani d . 1 2 . .
    O O3 0.8308(2) 0.03336(14) 0.08091(10) 0.0415(3) Uani d . 1 2 . .
    O O4A 0.2282(2) 0.32964(14) 0.04204(9) 0.0358(4) Uani d PDU 0.940(3) 2 . .
    O O4B -0.0806(7) 0.3600(18) 0.1198(15) 0.030(4) Uani d PDU 0.060(3) 2 . .
    C C1 0.2601(2) 0.25039(15) 0.23544(11) 0.0241(3) Uani d . 1 2 . .
    C C2 0.4209(2) 0.16817(15) 0.21565(12) 0.0245(3) Uani d . 1 2 . .
    C C3 0.5457(3) 0.15352(16) 0.13162(12) 0.0282(3) Uani d . 1 2 . .
    H H3 0.5335 0.2030 0.0687 0.034 Uiso calc R 1 2 . .
    C C4 0.6853(3) 0.06270(17) 0.14767(13) 0.0289(3) Uani d . 1 2 . .
    C C5 0.9256(3) -0.07578(18) 0.12790(14) 0.0343(4) Uani d . 1 2 . .
    H H5A 1.0874 -0.0506 0.1285 0.041 Uiso calc R 1 2 . .
    H H5B 0.8725 -0.1656 0.0882 0.041 Uiso calc R 1 2 . .
    C C6 0.7051(3) -0.01235(16) 0.23908(13) 0.0279(3) Uani d . 1 2 . .
    C C7 0.5854(3) -0.00188(16) 0.32195(12) 0.0278(3) Uani d . 1 2 . .
    H H7 0.5975 -0.0530 0.3841 0.033 Uiso calc R 1 2 . .
    C C8 0.4441(2) 0.09170(15) 0.30558(12) 0.0248(3) Uani d . 1 2 . .
    C C9 0.1973(2) 0.21924(15) 0.33327(12) 0.0247(3) Uani d . 1 2 . .
    C C10 0.0418(2) 0.26129(16) 0.39856(12) 0.0249(3) Uani d . 1 2 . .
    C C11 0.0148(3) 0.20327(18) 0.49683(13) 0.0308(3) Uani d . 1 2 . .
    H H11 0.1053 0.1409 0.5222 0.037 Uiso calc R 1 2 . .
    C C12 -0.1410(3) 0.23498(19) 0.55767(13) 0.0343(4) Uani d . 1 2 . .
    H H12 -0.1584 0.1954 0.6244 0.041 Uiso calc R 1 2 . .
    C C13 -0.2699(3) 0.32515(18) 0.51912(13) 0.0309(3) Uani d . 1 2 . .
    C C14 -0.2463(3) 0.38780(18) 0.42458(13) 0.0311(3) Uani d . 1 2 . .
    H H14 -0.3354 0.4518 0.4010 0.037 Uiso calc R 1 2 . .
    C C15 -0.0895(3) 0.35560(17) 0.36425(12) 0.0294(3) Uani d . 1 2 . .
    H H15 -0.0709 0.3982 0.2986 0.035 Uiso calc R 1 2 . .
    C C16 0.3187(3) 0.53086(16) 0.19013(13) 0.0289(3) Uani d . 1 2 . .
    H H16 0.3011 0.5410 0.2658 0.035 Uiso calc R 1 2 . .
    C C17 0.2245(4) 0.6446(2) 0.1325(2) 0.0562(6) Uani d . 1 2 . .
    H H17A 0.3062 0.7380 0.1572 0.084 Uiso calc R 1 2 . .
    H H17B 0.0697 0.6346 0.1452 0.084 Uiso calc R 1 2 . .
    H H17C 0.2369 0.6346 0.0579 0.084 Uiso calc R 1 2 . .
    C C18 0.5593(3) 0.54184(19) 0.17658(15) 0.0365(4) Uani d . 1 2 . .
    H H18A 0.5814 0.5424 0.1024 0.055 Uiso calc R 1 2 . .
    H H18B 0.6082 0.4608 0.2087 0.055 Uiso calc R 1 2 . .
    H H18C 0.6443 0.6294 0.2099 0.055 Uiso calc R 1 2 . .
loop_
    _atom_site_aniso_label
    _atom_site_aniso_U_11
    _atom_site_aniso_U_22
    _atom_site_aniso_U_33
    _atom_site_aniso_U_12
    _atom_site_aniso_U_13
    _atom_site_aniso_U_23
    S1 0.0300(2) 0.0256(2) 0.0255(2) 0.00633(14) -0.00408(14) 0.00327(14)
    F1 0.0410(6) 0.0612(7) 0.0347(6) 0.0199(5) 0.0117(4) -0.0051(5)
    O1 0.0268(5) 0.0275(5) 0.0268(5) 0.0092(4) 0.0047(4) 0.0070(4)
    O2 0.0415(7) 0.0373(7) 0.0412(7) 0.0215(5) 0.0103(5) 0.0049(5)
    O3 0.0502(8) 0.0434(7) 0.0398(7) 0.0246(6) 0.0185(6) 0.0069(5)
    O4A 0.0480(8) 0.0365(7) 0.0234(6) 0.0108(6) 0.0003(5) 0.0014(5)
    O4B 0.031(3) 0.022(9) 0.037(10) 0.006(7) -0.004(4) 0.018(7)
    C1 0.0246(7) 0.0230(7) 0.0245(7) 0.0049(5) 0.0009(5) 0.0031(5)
    C2 0.0245(7) 0.0216(7) 0.0266(7) 0.0035(5) 0.0011(6) 0.0024(5)
    C3 0.0311(8) 0.0276(7) 0.0270(8) 0.0072(6) 0.0051(6) 0.0033(6)
    C4 0.0299(8) 0.0261(7) 0.0308(8) 0.0049(6) 0.0063(6) -0.0013(6)
    C5 0.0355(9) 0.0305(8) 0.0390(9) 0.0108(7) 0.0053(7) -0.0041(7)
    C6 0.0271(7) 0.0216(7) 0.0354(8) 0.0064(6) 0.0013(6) -0.0002(6)
    C7 0.0281(8) 0.0250(7) 0.0309(8) 0.0073(6) 0.0022(6) 0.0053(6)
    C8 0.0234(7) 0.0234(7) 0.0272(7) 0.0038(5) 0.0033(6) 0.0020(6)
    C9 0.0233(7) 0.0227(7) 0.0277(7) 0.0050(5) -0.0003(6) 0.0045(6)
    C10 0.0224(7) 0.0245(7) 0.0268(7) 0.0028(5) 0.0018(5) 0.0016(6)
    C11 0.0322(8) 0.0335(8) 0.0285(8) 0.0106(6) 0.0027(6) 0.0053(6)
    C12 0.0388(9) 0.0406(9) 0.0247(8) 0.0093(7) 0.0060(7) 0.0051(7)
    C13 0.0273(8) 0.0370(8) 0.0285(8) 0.0063(6) 0.0045(6) -0.0073(6)
    C14 0.0284(8) 0.0341(8) 0.0325(8) 0.0110(6) 0.0005(6) -0.0001(6)
    C15 0.0284(8) 0.0329(8) 0.0284(8) 0.0091(6) 0.0037(6) 0.0057(6)
    C16 0.0341(8) 0.0233(7) 0.0292(8) 0.0061(6) 0.0008(6) 0.0002(6)
    C17 0.0508(12) 0.0306(9) 0.0863(17) 0.0127(8) -0.0105(11) 0.0137(10)
    C18 0.0325(9) 0.0340(9) 0.0409(9) 0.0021(7) 0.0025(7) 0.0068(7)
_geom_special_details
;
 All esds (except the esd in the dihedral angle between two l.s. planes)
 are estimated using the full covariance matrix.  The cell esds are taken
 into account individually in the estimation of esds in distances, angles
 and torsion angles; correlations between esds in cell parameters are only
 used when they are defined by crystal symmetry.  An approximate (isotropic)
 treatment of cell esds is used for estimating esds involving l.s. planes.
;
loop_
    _geom_bond_atom_site_label_1
    _geom_bond_atom_site_label_2
    _geom_bond_site_symmetry_2
    _geom_bond_distance
    _geom_bond_publ_flag
    S1 O4B . 1.4716(17) ?
    S1 O4A . 1.4724(13) ?
    S1 C1 . 1.7783(15) ?
    S1 C16 . 1.8290(16) ?
    F1 C13 . 1.3623(18) ?
    O1 C8 . 1.3707(18) ?
    O1 C9 . 1.3847(17) ?
    O2 C6 . 1.3712(19) ?
    O2 C5 . 1.437(2) ?
    O3 C4 . 1.3740(19) ?
    O3 C5 . 1.428(2) ?
    C1 C9 . 1.371(2) ?
    C1 C2 . 1.443(2) ?
    C2 C8 . 1.393(2) ?
    C2 C3 . 1.412(2) ?
    C3 C4 . 1.366(2) ?
    C3 H3 . 0.9500 ?
    C4 C6 . 1.398(2) ?
    C5 H5A . 0.9900 ?
    C5 H5B . 0.9900 ?
    C6 C7 . 1.371(2) ?
    C7 C8 . 1.395(2) ?
    C7 H7 . 0.9500 ?
    C9 C10 . 1.456(2) ?
    C10 C15 . 1.398(2) ?
    C10 C11 . 1.399(2) ?
    C11 C12 . 1.382(2) ?
    C11 H11 . 0.9500 ?
    C12 C13 . 1.373(2) ?
    C12 H12 . 0.9500 ?
    C13 C14 . 1.371(2) ?
    C14 C15 . 1.384(2) ?
    C14 H14 . 0.9500 ?
    C15 H15 . 0.9500 ?
    C16 C18 . 1.510(2) ?
    C16 C17 . 1.521(2) ?
    C16 H16 . 1.0000 ?
    C17 H17A . 0.9800 ?
    C17 H17B . 0.9800 ?
    C17 H17C . 0.9800 ?
    C18 H18A . 0.9800 ?
    C18 H18B . 0.9800 ?
    C18 H18C . 0.9800 ?
loop_
    _geom_angle_atom_site_label_1
    _geom_angle_atom_site_label_2
    _geom_angle_atom_site_label_3
    _geom_angle_site_symmetry_1
    _geom_angle_site_symmetry_3
    _geom_angle
    _geom_angle_publ_flag
    O4B S1 O4A . . 104.0(8) ?
    O4B S1 C1 . . 124.7(6) ?
    O4A S1 C1 . . 107.07(7) ?
    O4B S1 C16 . . 114.1(7) ?
    O4A S1 C16 . . 107.44(8) ?
    C1 S1 C16 . . 98.56(7) ?
    C8 O1 C9 . . 107.04(11) ?
    C6 O2 C5 . . 105.72(13) ?
    C4 O3 C5 . . 106.07(13) ?
    C9 C1 C2 . . 107.40(13) ?
    C9 C1 S1 . . 127.89(12) ?
    C2 C1 S1 . . 124.56(11) ?
    C8 C2 C3 . . 120.03(14) ?
    C8 C2 C1 . . 105.09(13) ?
    C3 C2 C1 . . 134.88(14) ?
    C4 C3 C2 . . 114.84(14) ?
    C4 C3 H3 . . 122.6 ?
    C2 C3 H3 . . 122.6 ?
    C3 C4 O3 . . 126.86(15) ?
    C3 C4 C6 . . 123.73(15) ?
    O3 C4 C6 . . 109.37(14) ?
    O3 C5 O2 . . 107.97(13) ?
    O3 C5 H5A . . 110.1 ?
    O2 C5 H5A . . 110.1 ?
    O3 C5 H5B . . 110.1 ?
    O2 C5 H5B . . 110.1 ?
    H5A C5 H5B . . 108.4 ?
    O2 C6 C7 . . 127.12(15) ?
    O2 C6 C4 . . 109.74(14) ?
    C7 C6 C4 . . 123.13(14) ?
    C6 C7 C8 . . 113.00(14) ?
    C6 C7 H7 . . 123.5 ?
    C8 C7 H7 . . 123.5 ?
    O1 C8 C2 . . 110.64(13) ?
    O1 C8 C7 . . 124.08(13) ?
    C2 C8 C7 . . 125.27(14) ?
    C1 C9 O1 . . 109.82(13) ?
    C1 C9 C10 . . 135.63(14) ?
    O1 C9 C10 . . 114.53(13) ?
    C15 C10 C11 . . 118.20(15) ?
    C15 C10 C9 . . 121.63(14) ?
    C11 C10 C9 . . 120.13(14) ?
    C12 C11 C10 . . 121.20(15) ?
    C12 C11 H11 . . 119.4 ?
    C10 C11 H11 . . 119.4 ?
    C13 C12 C11 . . 118.27(15) ?
    C13 C12 H12 . . 120.9 ?
    C11 C12 H12 . . 120.9 ?
    F1 C13 C14 . . 118.35(15) ?
    F1 C13 C12 . . 118.79(15) ?
    C14 C13 C12 . . 122.85(15) ?
    C13 C14 C15 . . 118.45(15) ?
    C13 C14 H14 . . 120.8 ?
    C15 C14 H14 . . 120.8 ?
    C14 C15 C10 . . 120.98(15) ?
    C14 C15 H15 . . 119.5 ?
    C10 C15 H15 . . 119.5 ?
    C18 C16 C17 . . 112.60(15) ?
    C18 C16 S1 . . 111.75(12) ?
    C17 C16 S1 . . 107.09(12) ?
    C18 C16 H16 . . 108.4 ?
    C17 C16 H16 . . 108.4 ?
    S1 C16 H16 . . 108.4 ?
    C16 C17 H17A . . 109.5 ?
    C16 C17 H17B . . 109.5 ?
    H17A C17 H17B . . 109.5 ?
    C16 C17 H17C . . 109.5 ?
    H17A C17 H17C . . 109.5 ?
    H17B C17 H17C . . 109.5 ?
    C16 C18 H18A . . 109.5 ?
    C16 C18 H18B . . 109.5 ?
    H18A C18 H18B . . 109.5 ?
    C16 C18 H18C . . 109.5 ?
    H18A C18 H18C . . 109.5 ?
    H18B C18 H18C . . 109.5 ?
loop_
    _geom_torsion_atom_site_label_1
    _geom_torsion_atom_site_label_2
    _geom_torsion_atom_site_label_3
    _geom_torsion_atom_site_label_4
    _geom_torsion_site_symmetry_1
    _geom_torsion_site_symmetry_2
    _geom_torsion_site_symmetry_3
    _geom_torsion_site_symmetry_4
    _geom_torsion
    _geom_torsion_publ_flag
    O4B S1 C1 C9 . . . . -43.3(10) ?
    O4A S1 C1 C9 . . . . -164.61(14) ?
    C16 S1 C1 C9 . . . . 84.09(15) ?
    O4B S1 C1 C2 . . . . 131.6(10) ?
    O4A S1 C1 C2 . . . . 10.31(15) ?
    C16 S1 C1 C2 . . . . -100.99(13) ?
    C9 C1 C2 C8 . . . . -0.13(16) ?
    S1 C1 C2 C8 . . . . -175.93(11) ?
    C9 C1 C2 C3 . . . . -179.69(16) ?
    S1 C1 C2 C3 . . . . 4.5(3) ?
    C8 C2 C3 C4 . . . . -0.7(2) ?
    C1 C2 C3 C4 . . . . 178.84(16) ?
    C2 C3 C4 O3 . . . . -177.24(15) ?
    C2 C3 C4 C6 . . . . 0.6(2) ?
    C5 O3 C4 C3 . . . . -175.24(16) ?
    C5 O3 C4 C6 . . . . 6.70(18) ?
    C4 O3 C5 O2 . . . . -10.48(18) ?
    C6 O2 C5 O3 . . . . 10.29(17) ?
    C5 O2 C6 C7 . . . . 175.46(16) ?
    C5 O2 C6 C4 . . . . -6.21(17) ?
    C3 C4 C6 O2 . . . . -178.41(15) ?
    O3 C4 C6 O2 . . . . -0.28(18) ?
    C3 C4 C6 C7 . . . . 0.0(3) ?
    O3 C4 C6 C7 . . . . 178.12(14) ?
    O2 C6 C7 C8 . . . . 177.70(14) ?
    C4 C6 C7 C8 . . . . -0.4(2) ?
    C9 O1 C8 C2 . . . . 0.32(16) ?
    C9 O1 C8 C7 . . . . 179.57(14) ?
    C3 C2 C8 O1 . . . . 179.52(13) ?
    C1 C2 C8 O1 . . . . -0.12(16) ?
    C3 C2 C8 C7 . . . . 0.3(2) ?
    C1 C2 C8 C7 . . . . -179.36(14) ?
    C6 C7 C8 O1 . . . . -178.87(13) ?
    C6 C7 C8 C2 . . . . 0.3(2) ?
    C2 C1 C9 O1 . . . . 0.33(16) ?
    S1 C1 C9 O1 . . . . 175.95(10) ?
    C2 C1 C9 C10 . . . . -178.34(16) ?
    S1 C1 C9 C10 . . . . -2.7(3) ?
    C8 O1 C9 C1 . . . . -0.41(16) ?
    C8 O1 C9 C10 . . . . 178.57(12) ?
    C1 C9 C10 C15 . . . . 0.4(3) ?
    O1 C9 C10 C15 . . . . -178.21(13) ?
    C1 C9 C10 C11 . . . . 178.06(17) ?
    O1 C9 C10 C11 . . . . -0.6(2) ?
    C15 C10 C11 C12 . . . . 1.7(2) ?
    C9 C10 C11 C12 . . . . -176.06(15) ?
    C10 C11 C12 C13 . . . . 0.1(3) ?
    C11 C12 C13 F1 . . . . 177.04(15) ?
    C11 C12 C13 C14 . . . . -1.9(3) ?
    F1 C13 C14 C15 . . . . -177.15(14) ?
    C12 C13 C14 C15 . . . . 1.8(3) ?
    C13 C14 C15 C10 . . . . 0.1(2) ?
    C11 C10 C15 C14 . . . . -1.8(2) ?
    C9 C10 C15 C14 . . . . 175.91(14) ?
    O4B S1 C16 C18 . . . . -159.6(8) ?
    O4A S1 C16 C18 . . . . -44.95(14) ?
    C1 S1 C16 C18 . . . . 66.05(13) ?
    O4B S1 C16 C17 . . . . -35.9(8) ?
    O4A S1 C16 C17 . . . . 78.81(15) ?
    C1 S1 C16 C17 . . . . -170.20(14) ?
loop_
    _geom_hbond_atom_site_label_D
    _geom_hbond_atom_site_label_H
    _geom_hbond_atom_site_label_A
    _geom_hbond_site_symmetry_A
    _geom_hbond_distance_DH
    _geom_hbond_distance_HA
    _geom_hbond_distance_DA
    _geom_hbond_angle_DHA
    C5 H5B O4A 2_655 0.99 2.27 3.231(2) 163
    C18 H18A O4A 2_665 0.98 2.49 3.354(2) 147
_iucr_refine_instructions_details
;
TITL 1132 IN P-1
CELL  0.71073  6.25190  9.67730 12.92670 90.12200 94.72600 101.92000
ZERR 2  0.00010  0.00020  0.00020  0.00100  0.00100  0.00100
LATT 1
SFAC C H O F S
UNIT 36 30 8 2 2
TEMP -100
SIZE 0.14 0.21 0.45
L.S. 15
BOND
FMAP 2
PLAN 20
BOND $H
ACTA
EQIV $1  1-X, -Y, -Z
EQIV $2 1-X, 1-Y, -Z
HTAB C5 O4A_$1
HTAB C18 O4A_$2
MPLA 9 C1 C2 C3 C4 C6 C7 C8 O1 C9
MPLA 6 C10 C11 C12 C13 C14 C15
SADI 0.001 S1 O4A S1 O4B
DELU 0.001 S1 O4A S1 O4B
CONF
WGHT    0.045700    0.419800
FVAR       0.28389   0.93991
MOLE   1
S1    5    0.153860    0.360310    0.143144    11.00000    0.03004    0.02560 =
         0.02552    0.00327   -0.00408    0.00633
F1    4   -0.430696    0.352120    0.576333    11.00000    0.04102    0.06119 =
         0.03472   -0.00508    0.01172    0.01993
O1    3    0.310155    0.122103    0.377416    11.00000    0.02678    0.02748 =
         0.02682    0.00705    0.00474    0.00922
O2    3    0.862235   -0.091285    0.232335    11.00000    0.04147    0.03732 =
         0.04119    0.00487    0.01028    0.02153
O3    3    0.830762    0.033356    0.080907    11.00000    0.05024    0.04339 =
         0.03978    0.00694    0.01848    0.02455
O4A   3    0.228240    0.329640    0.042036    21.00000    0.04797    0.03646 =
         0.02343    0.00135    0.00028    0.01076
O4B   3   -0.080644    0.359970    0.119804   -21.00000    0.03123    0.02245 =
         0.03693    0.01815   -0.00417    0.00608
C1    1    0.260056    0.250390    0.235439    11.00000    0.02463    0.02299 =
         0.02450    0.00307    0.00087    0.00493
C2    1    0.420888    0.168174    0.215648    11.00000    0.02447    0.02157 =
         0.02665    0.00238    0.00115    0.00354
C3    1    0.545668    0.153524    0.131615    11.00000    0.03105    0.02757 =
         0.02704    0.00335    0.00511    0.00723
AFIX  43
H3    2    0.533465    0.203037    0.068742    11.00000   -1.20000
AFIX   0
C4    1    0.685259    0.062700    0.147671    11.00000    0.02993    0.02612 =
         0.03076   -0.00130    0.00633    0.00494
C5    1    0.925576   -0.075782    0.127905    11.00000    0.03548    0.03050 =
         0.03903   -0.00410    0.00534    0.01084
AFIX  23
H5A   2    1.087412   -0.050566    0.128460    11.00000   -1.20000
H5B   2    0.872503   -0.165641    0.088236    11.00000   -1.20000
AFIX   0
C6    1    0.705082   -0.012351    0.239078    11.00000    0.02715    0.02158 =
         0.03544   -0.00017    0.00133    0.00639
C7    1    0.585430   -0.001879    0.321954    11.00000    0.02812    0.02500 =
         0.03091    0.00532    0.00222    0.00731
AFIX  43
H7    2    0.597522   -0.053036    0.384061    11.00000   -1.20000
AFIX   0
C8    1    0.444110    0.091700    0.305584    11.00000    0.02344    0.02343 =
         0.02723    0.00202    0.00326    0.00378
C9    1    0.197274    0.219244    0.333270    11.00000    0.02327    0.02273 =
         0.02775    0.00445   -0.00030    0.00497
C10   1    0.041797    0.261293    0.398557    11.00000    0.02240    0.02450 =
         0.02675    0.00158    0.00183    0.00278
C11   1    0.014843    0.203270    0.496831    11.00000    0.03217    0.03346 =
         0.02848    0.00526    0.00266    0.01063
AFIX  43
H11   2    0.105286    0.140935    0.522220    11.00000   -1.20000
AFIX   0
C12   1   -0.140971    0.234978    0.557666    11.00000    0.03881    0.04058 =
         0.02471    0.00507    0.00603    0.00931
AFIX  43
H12   2   -0.158428    0.195420    0.624410    11.00000   -1.20000
AFIX   0
C13   1   -0.269887    0.325151    0.519120    11.00000    0.02734    0.03700 =
         0.02846   -0.00728    0.00450    0.00629
C14   1   -0.246268    0.387797    0.424577    11.00000    0.02836    0.03406 =
         0.03254   -0.00013    0.00050    0.01105
AFIX  43
H14   2   -0.335389    0.451810    0.400996    11.00000   -1.20000
AFIX   0
C15   1   -0.089496    0.355605    0.364253    11.00000    0.02844    0.03293 =
         0.02839    0.00568    0.00374    0.00910
AFIX  43
H15   2   -0.070860    0.398234    0.298575    11.00000   -1.20000
AFIX   0
C16   1    0.318731    0.530863    0.190131    11.00000    0.03405    0.02327 =
         0.02921    0.00022    0.00083    0.00614
AFIX  13
H16   2    0.301143    0.540992    0.265791    11.00000   -1.20000
AFIX   0
C17   1    0.224499    0.644646    0.132473    11.00000    0.05077    0.03056 =
         0.08635    0.01370   -0.01054    0.01269
AFIX 137
H17A  2    0.306152    0.737997    0.157221    11.00000   -1.50000
H17B  2    0.069703    0.634599    0.145180    11.00000   -1.50000
H17C  2    0.236937    0.634641    0.057874    11.00000   -1.50000
AFIX   0
C18   1    0.559266    0.541837    0.176579    11.00000    0.03248    0.03395 =
         0.04092    0.00676    0.00249    0.00209
AFIX 137
H18A  2    0.581445    0.542415    0.102398    11.00000   -1.50000
H18B  2    0.608182    0.460799    0.208693    11.00000   -1.50000
H18C  2    0.644252    0.629417    0.209853    11.00000   -1.50000
HKLF 4
REM  1132 IN P-1
REM R1 =  0.0389 for   3171 Fo > 4sig(Fo)  and  0.0423 for all   3488 data
REM    229 parameters refined using      4 restraints
END
WGHT      0.0457      0.4198
REM Highest difference peak  0.557,  deepest hole -0.400,  1-sigma level  0.061
Q1    1  -0.0134  0.3614  0.1226  11.00000  0.05    0.56
Q2    1   0.2467  0.3556  0.1054  11.00000  0.05    0.40
Q3    1   0.0653  0.2605  0.4595  11.00000  0.05    0.25
Q4    1   0.4307  0.1252  0.2557  11.00000  0.05    0.23
Q5    1   0.3480  0.2193  0.2207  11.00000  0.05    0.23
Q6    1   0.2121  0.3007  0.1951  11.00000  0.05    0.22
Q7    1   0.1155  0.2329  0.3659  11.00000  0.05    0.20
Q8    1   0.2086  0.2402  0.2830  11.00000  0.05    0.20
Q9    1  -0.0298  0.2484  0.5333  11.00000  0.05    0.19
Q10   1   0.4741  0.1605  0.1737  11.00000  0.05    0.19
Q11   1   0.2627  0.4595  0.1649  11.00000  0.05    0.18
Q12   1   0.4294  0.5252  0.1782  11.00000  0.05    0.18
Q13   1   0.5446  0.0584  0.3205  11.00000  0.05    0.18
Q14   1   0.7022  0.0439  0.2003  11.00000  0.05    0.17
Q15   1   0.1949  0.8333  0.2352  11.00000  0.05    0.17
Q16   1   0.7186 -0.0180  0.0611  11.00000  0.05    0.16
Q17   1   0.4920  0.0300  0.3149  11.00000  0.05    0.16
Q18   1   0.2598  0.1695  0.3555  11.00000  0.05    0.16
Q19   1   0.2838  0.7843  0.2128  11.00000  0.05    0.16
Q20   1   0.6649  0.6070  0.1231  11.00000  0.05    0.15
;
