# Supplementary material for: 2-(4-Fluoro­phen­yl)-3-isopropyl­sulfinyl-5,6-methyl­enedi­oxy-1-benzofuran
Source: Acta Crystallogr Sect E Struct Rep Online. 2011 Nov 30;67(Pt 12):o3504. doi: 10.1107/S1600536811051178 (PMC3239126; doi:10.1107/S1600536811051178)
Supplement: Supplementary file 2 [file e-67-o3504-Isup2.hkl]

# 
# h,k,l, Fc-squared, Fo-squared, sigma(Fo-squared) and status flag 
# 
data_I
_shelx_title ' 1132 IN P-1' 
_shelx_refln_list_code          4 
_shelx_F_calc_maximum      125.22 
_exptl_crystal_F_000       360.00 
_reflns_d_resolution_high  0.7697 
 
loop_ 
 _symmetry_equiv_pos_as_xyz 
 'x, y, z' 
 '-x, -y, -z' 
 
_cell_length_a     6.2519 
_cell_length_b     9.6773 
_cell_length_c    12.9267 
_cell_angle_alpha  90.122 
_cell_angle_beta   94.726 
_cell_angle_gamma 101.920 
 
_shelx_F_squared_multiplier     1.000 
 
loop_ 
 _refln_index_h 
 _refln_index_k 
 _refln_index_l 
 _refln_F_squared_calc 
 _refln_F_squared_meas 
 _refln_F_squared_sigma 
 _refln_observed_status 
   1   0   0       13.43       12.71      0.39 o 
   2   0   0      991.92     1025.43     13.40 o 
   3   0   0      508.97      448.23      5.73 o 
   4   0   0       16.22        8.65      0.71 o 
   5   0   0        0.00        0.62      0.35 o 
   6   0   0        3.28        6.29      0.67 o 
   7   0   0      247.67      269.89     10.98 o 
  -8   1   0        1.64        0.92      1.05 o 
  -7   1   0       71.29       61.31      2.31 o 
  -6   1   0       30.89       31.09      1.26 o 
  -5   1   0      107.98      114.10      2.40 o 
  -4   1   0       69.27       84.89      1.51 o 
  -3   1   0       34.96       25.82      0.66 o 
  -2   1   0     1025.02      987.52      9.42 o 
  -1   1   0      419.98      418.15      4.58 o 
   0   1   0      269.57      279.45      3.72 o 
   1   1   0      642.13      713.82      6.19 o 
   2   1   0       73.17       71.31      0.98 o 
   3   1   0       47.26       41.56      0.72 o 
   4   1   0        1.76        2.63      0.38 o 
   5   1   0        0.82        0.20      0.34 o 
   6   1   0        5.77        5.74      0.69 o 
   7   1   0       12.03       12.13      1.66 o 
  -8   2   0       67.46       69.26      3.73 o 
  -7   2   0       20.05       16.91      1.28 o 
  -6   2   0        0.86        0.33      0.45 o 
  -5   2   0      111.25      110.09      2.76 o 
  -4   2   0        0.12        0.38      0.20 o 
  -3   2   0      337.71      368.59      4.38 o 
  -2   2   0      483.79      480.72      5.94 o 
  -1   2   0        2.37        3.46      0.19 o 
   0   2   0       25.59       29.23      0.80 o 
   1   2   0     3613.56     3469.42     39.13 o 
   2   2   0      335.39      300.67      2.91 o 
   3   2   0        0.01        0.43      0.17 o 
   4   2   0      516.23      506.74      5.56 o 
   5   2   0      537.80      556.89      8.32 o 
   6   2   0        1.26        0.65      0.65 o 
   7   2   0       40.49       42.33      2.81 o 
  -8   3   0       21.65       22.50      1.66 o 
  -7   3   0       15.70       13.23      1.60 o 
  -6   3   0      264.18      254.31      5.32 o 
  -5   3   0      109.50      111.98      3.78 o 
  -4   3   0      117.07      112.11      1.77 o 
  -3   3   0        0.08        4.39      0.45 o 
  -2   3   0      487.35      526.26      7.43 o 
  -1   3   0      335.66      357.09      4.43 o 
   0   3   0     2245.79     2184.67     40.26 o 
   1   3   0      604.80      658.74      5.46 o 
   2   3   0     1155.42     1144.30     10.08 o 
   3   3   0     1042.30      986.36     10.06 o 
   4   3   0       13.67       15.75      0.77 o 
   5   3   0      103.21      100.69      2.07 o 
   6   3   0       49.22       49.36      2.67 o 
   7   3   0        1.52        1.12      0.88 o 
  -8   4   0        1.08        2.68      1.03 o 
  -7   4   0       11.51       15.84      1.55 o 
  -6   4   0        3.65        3.33      1.24 o 
  -5   4   0        1.88        4.19      0.54 o 
  -4   4   0      162.45      148.65      2.68 o 
  -3   4   0      443.07      462.62      5.99 o 
  -2   4   0      271.42      249.39      3.40 o 
  -1   4   0       18.18       15.85      0.58 o 
   0   4   0      936.11      902.91      8.81 o 
   1   4   0       10.59        7.38      0.25 o 
   2   4   0       76.14       87.95      1.11 o 
   3   4   0      239.62      228.14      2.88 o 
   4   4   0       33.48       32.37      0.89 o 
   5   4   0       36.87       35.41      1.39 o 
   6   4   0        2.52        1.08      0.83 o 
  -7   5   0       15.43       13.65      1.51 o 
  -6   5   0       20.05       23.30      1.64 o 
  -5   5   0     1942.97     1875.90     37.58 o 
  -4   5   0        3.04        5.28      0.46 o 
  -3   5   0        3.38        3.21      0.31 o 
  -2   5   0      127.46      113.26      2.11 o 
  -1   5   0       37.31       30.59      0.51 o 
   0   5   0       21.66       24.46      0.58 o 
   1   5   0      218.95      214.69      2.16 o 
   2   5   0      107.52       91.95      1.20 o 
   3   5   0      148.87      144.26      1.92 o 
   4   5   0        7.32        7.39      0.55 o 
   5   5   0      173.56      172.61      4.16 o 
   6   5   0        5.31        4.80      1.01 o 
  -7   6   0       64.94       64.36      3.01 o 
  -6   6   0        0.44        0.68      0.61 o 
  -5   6   0        5.61        8.44      1.74 o 
  -4   6   0        2.80        2.30      0.40 o 
  -3   6   0       77.60       76.08      1.56 o 
  -2   6   0        5.59        4.20      0.30 o 
  -1   6   0      487.86      536.52      4.88 o 
   0   6   0      228.82      235.82      2.36 o 
   1   6   0       57.17       60.84      0.91 o 
   2   6   0      104.34       92.06      1.51 o 
   3   6   0       11.29       18.02      1.14 o 
   4   6   0        1.03        2.76      0.67 o 
   5   6   0      108.65      102.58      3.61 o 
   6   6   0        2.62        2.64      0.94 o 
  -7   7   0       59.92       73.65      3.34 o 
  -6   7   0        0.03        0.35      0.62 o 
  -5   7   0        5.38        4.89      0.92 o 
  -4   7   0        6.03        3.40      0.50 o 
  -3   7   0      339.60      320.51      4.69 o 
  -2   7   0       11.36       11.59      0.68 o 
  -1   7   0     1128.92     1148.49     10.72 o 
   0   7   0      818.27      810.91      7.90 o 
   1   7   0       49.58       56.76      1.51 o 
   2   7   0       55.70       48.83      1.26 o 
   3   7   0      133.24      144.44      2.52 o 
   4   7   0      119.51      123.06      3.46 o 
   5   7   0        4.20        5.94      1.30 o 
  -7   8   0        0.04       -0.46      0.74 o 
  -6   8   0        8.03        7.47      1.22 o 
  -5   8   0       15.93       16.59      1.49 o 
  -4   8   0      118.45      106.13      3.26 o 
  -3   8   0       47.91       38.24      1.40 o 
  -2   8   0      586.97      586.60      8.65 o 
  -1   8   0       32.51       31.89      1.54 o 
   0   8   0      234.92      243.75      3.47 o 
   1   8   0      120.81      123.64      2.15 o 
   2   8   0       17.13       19.04      0.95 o 
   3   8   0        6.46        6.07      0.82 o 
   4   8   0      156.12      148.23      6.14 o 
   5   8   0        5.28        6.71      2.48 o 
  -6   9   0        0.89        1.89      0.86 o 
  -5   9   0       20.32       20.12      1.50 o 
  -4   9   0       11.05        7.60      0.62 o 
  -3   9   0      102.21      100.05      2.16 o 
  -2   9   0       39.12       36.15      1.38 o 
  -1   9   0        0.54        0.41      0.42 o 
   0   9   0      111.99      114.56      2.68 o 
   1   9   0       12.72       13.06      0.78 o 
   2   9   0       48.50       42.02      1.57 o 
   3   9   0        7.93        9.29      1.22 o 
   4   9   0        0.03       -0.67      0.71 o 
  -6  10   0        0.88        1.00      0.76 o 
  -5  10   0       14.71       15.66      1.72 o 
  -4  10   0      132.84      120.19      4.44 o 
  -3  10   0       22.29       19.24      2.11 o 
  -2  10   0       58.72       51.31      2.56 o 
  -1  10   0        0.88        0.47      0.42 o 
   0  10   0      148.81      154.12      5.74 o 
   1  10   0       14.98       13.76      1.16 o 
   2  10   0       81.39       76.99      4.40 o 
   3  10   0      168.22      173.78     11.23 o 
  -5  11   0        0.01        0.43      0.79 o 
  -4  11   0       33.93       33.75      3.10 o 
  -3  11   0       21.59       20.95      1.94 o 
  -2  11   0        0.58        0.15      0.65 o 
  -1  11   0        0.02       -0.01      0.54 o 
   0  11   0      170.58      170.30      8.38 o 
   1  11   0        2.08        1.86      1.24 o 
   2  11   0       52.92       51.62      4.22 o 
  -3  12   0        1.36        0.37      0.79 o 
  -2  12   0        8.80       10.17      1.43 o 
  -1  12   0       15.89       15.83      1.42 o 
   0  12   0        5.90        8.01      1.06 o 
   0 -12   1        4.65        3.72      1.49 o 
   1 -12   1       69.72       74.75      2.85 o 
   2 -12   1       22.87       27.09      2.15 o 
   3 -12   1       11.90       10.25      1.57 o 
  -2 -11   1        0.35        1.36      0.86 o 
  -1 -11   1       93.23       89.46      5.46 o 
   0 -11   1        2.98        1.46      0.93 o 
   1 -11   1        0.14       -0.36      0.47 o 
   2 -11   1       87.52       81.45      8.00 o 
   3 -11   1       57.98       55.17      2.89 o 
   4 -11   1        4.15        5.69      1.80 o 
   5 -11   1       20.29       22.21      2.15 o 
  -3 -10   1       65.24       74.77      3.21 o 
  -2 -10   1        0.22       -0.37      0.65 o 
  -1 -10   1       23.27       25.98      1.27 o 
   0 -10   1      137.73      139.96      3.19 o 
   1 -10   1       66.67       70.33      2.40 o 
   2 -10   1        6.75        6.51      2.11 o 
   3 -10   1        0.02        0.35      0.60 o 
   4 -10   1        0.06       -0.10      0.62 o 
   5 -10   1       12.97       11.78      1.28 o 
   6 -10   1        5.18        3.71      1.00 o 
  -4  -9   1       10.09        8.98      1.34 o 
  -3  -9   1      211.25      188.10      6.82 o 
  -2  -9   1       11.29       14.44      1.15 o 
  -1  -9   1      273.18      281.23      4.28 o 
   0  -9   1        2.61        1.13      0.44 o 
   1  -9   1      155.31      149.49      3.61 o 
   2  -9   1       12.54       11.25      1.86 o 
   3  -9   1        2.15        0.92      0.48 o 
   4  -9   1       95.83       91.45      2.85 o 
   5  -9   1        9.16        8.94      1.09 o 
   6  -9   1        6.94        6.76      1.14 o 
  -5  -8   1        4.76        6.12      1.22 o 
  -4  -8   1        0.08        0.75      0.74 o 
  -3  -8   1        8.21        7.12      0.78 o 
  -2  -8   1      237.43      241.43      5.07 o 
  -1  -8   1      207.44      209.26      3.09 o 
   0  -8   1        5.82        6.86      0.51 o 
   1  -8   1      389.57      400.16      6.19 o 
   2  -8   1      150.28      139.44      3.47 o 
   3  -8   1       77.19       77.71      2.09 o 
   4  -8   1       19.11       18.86      1.36 o 
   5  -8   1       93.02       80.47      3.15 o 
   6  -8   1       62.38       67.92      3.06 o 
   7  -8   1        3.58        4.78      1.80 o 
  -5  -7   1        2.94        1.89      0.86 o 
  -4  -7   1       82.07       77.79      2.62 o 
  -3  -7   1       11.49       11.91      0.80 o 
  -2  -7   1      240.54      239.75      3.50 o 
  -1  -7   1      154.59      150.05      1.98 o 
   0  -7   1      210.74      191.71      2.66 o 
   1  -7   1      127.49      142.45      2.01 o 
   2  -7   1       87.59       76.16      2.64 o 
   3  -7   1      102.32      105.85      2.42 o 
   4  -7   1      348.87      323.90      6.19 o 
   5  -7   1      152.47      121.13      3.85 o 
   6  -7   1       18.31       16.56      1.52 o 
   7  -7   1        8.13        8.86      2.54 o 
  -6  -6   1       97.61      104.10      3.76 o 
  -5  -6   1        0.01        0.56      0.74 o 
  -4  -6   1       58.13       55.59      2.03 o 
  -3  -6   1      413.66      408.32      4.41 o 
  -2  -6   1       20.45       16.12      0.56 o 
  -1  -6   1      118.53      119.99      1.53 o 
   0  -6   1      617.78      624.83      6.57 o 
   1  -6   1      324.78      366.30      4.11 o 
   2  -6   1      636.99      638.55      6.75 o 
   3  -6   1      451.45      470.29      6.32 o 
   4  -6   1        2.34        1.43      0.48 o 
   5  -6   1      194.22      180.89      5.96 o 
   6  -6   1       24.49       27.45      1.85 o 
   7  -6   1        5.62        5.00      1.55 o 
  -6  -5   1        6.05        4.71      1.61 o 
  -5  -5   1       47.62       49.16      1.46 o 
  -4  -5   1        0.32        0.64      0.31 o 
  -3  -5   1       98.70       97.75      1.47 o 
  -2  -5   1      319.96      307.58      3.16 o 
  -1  -5   1       92.02       94.47      1.29 o 
   0  -5   1      665.68      637.08      6.57 o 
   1  -5   1      717.93      698.26      7.18 o 
   2  -5   1     1580.23     1732.23     17.05 o 
   3  -5   1        1.65        1.08      0.23 o 
   4  -5   1      609.98      606.75      8.79 o 
   5  -5   1      126.52      112.65      3.85 o 
   6  -5   1       11.11       11.08      1.25 o 
   7  -5   1       19.10       17.10      1.64 o 
  -6  -4   1       16.63       15.79      1.64 o 
  -5  -4   1       45.54       43.87      1.95 o 
  -4  -4   1      185.80      184.26      2.53 o 
  -3  -4   1       66.09       64.35      1.19 o 
  -2  -4   1        0.06        0.77      0.16 o 
  -1  -4   1     1530.92     1537.76     13.98 o 
   0  -4   1       33.28       39.89      0.79 o 
   1  -4   1       27.45       40.13      0.76 o 
   2  -4   1      428.23      548.98      6.79 o 
   3  -4   1      413.39      410.02      5.44 o 
   4  -4   1      108.61      107.36      1.97 o 
   5  -4   1       95.08       93.67      3.13 o 
   6  -4   1       33.85       34.33      1.97 o 
   7  -4   1       13.52       15.06      1.49 o 
  -7  -3   1       16.34       19.66      2.01 o 
  -6  -3   1       86.16       89.34      7.94 o 
  -5  -3   1       41.50       38.56      1.34 o 
  -4  -3   1      327.15      309.70      3.71 o 
  -3  -3   1      192.48      182.27      2.32 o 
  -2  -3   1      223.76      203.73      2.27 o 
  -1  -3   1      371.17      344.07      3.17 o 
   0  -3   1       14.77       15.65      0.34 o 
   1  -3   1     1263.54     1315.34     12.84 o 
   2  -3   1     1599.56     1619.65     19.14 o 
   3  -3   1       16.06        7.34      0.40 o 
   4  -3   1       80.34       86.42      1.51 o 
   5  -3   1      119.10      121.73      3.66 o 
   6  -3   1      630.64      608.60     10.46 o 
   7  -3   1        0.36        0.22      0.51 o 
   8  -3   1        0.25        0.83      0.67 o 
  -7  -2   1       21.15       21.50      2.36 o 
  -6  -2   1       43.56       49.19      4.09 o 
  -5  -2   1        0.07        0.51      0.39 o 
  -4  -2   1       98.64       85.92      1.37 o 
  -3  -2   1      265.40      251.40      2.92 o 
  -2  -2   1        3.51        3.76      0.22 o 
  -1  -2   1     1103.48     1154.65     10.49 o 
   0  -2   1     2579.00     2301.10     35.90 o 
   1  -2   1     1678.84     1654.72     23.28 o 
   2  -2   1      587.79      584.69      6.02 o 
   3  -2   1      541.07      538.73      6.21 o 
   4  -2   1      246.13      237.19      3.54 o 
   5  -2   1       21.82       17.04      1.04 o 
   6  -2   1       40.84       40.10      1.71 o 
   7  -2   1        1.26        1.63      0.67 o 
   8  -2   1       32.40       36.23      2.00 o 
  -7  -1   1       19.75       21.46      2.06 o 
  -6  -1   1       25.42       29.23      1.61 o 
  -5  -1   1      131.54      131.60      2.70 o 
  -4  -1   1      210.10      224.11      3.42 o 
  -3  -1   1       28.35       17.81      0.45 o 
  -2  -1   1     1130.34     1128.85     10.45 o 
  -1  -1   1     4243.18     3660.82     33.95 o 
   0  -1   1     3200.99     2680.26     28.37 o 
   1  -1   1     5935.59     4863.05     45.94 o 
   2  -1   1      792.68      750.91      6.75 o 
   3  -1   1       45.82       66.28      1.08 o 
   4  -1   1       57.72       49.22      1.24 o 
   5  -1   1      237.41      229.31      4.69 o 
   6  -1   1      186.52      197.33      4.85 o 
   7  -1   1        9.84       12.75      1.18 o 
  -7   0   1        7.38        7.97      1.55 o 
  -6   0   1       74.42       71.65      1.95 o 
  -5   0   1        4.37        2.33      0.46 o 
  -4   0   1      333.21      332.25      5.16 o 
  -3   0   1     1737.06     1744.67     22.90 o 
  -2   0   1      418.00      434.37      4.58 o 
  -1   0   1      779.70      766.46      8.90 o 
   0   0   1       21.48       18.80      0.30 o 
   1   0   1      555.68      579.19      5.43 o 
   2   0   1      429.67      431.61      4.28 o 
   3   0   1      103.00       86.16      1.26 o 
   4   0   1        2.94        5.04      0.41 o 
   5   0   1       10.87        8.83      0.76 o 
   6   0   1       26.57       24.98      1.19 o 
   7   0   1       28.85       31.99      1.73 o 
  -8   1   1        0.00       -0.14      0.83 o 
  -7   1   1      227.55      225.54      6.80 o 
  -6   1   1       70.97       66.44      1.84 o 
  -5   1   1       20.15       12.88      0.90 o 
  -4   1   1      211.67      258.95      3.71 o 
  -3   1   1       41.64       33.67      0.81 o 
  -2   1   1       90.71       90.16      1.53 o 
  -1   1   1      111.51      109.21      1.62 o 
   0   1   1     2295.55     1978.74     24.26 o 
   1   1   1      426.39      417.89      3.74 o 
   2   1   1      212.98      190.72      1.97 o 
   3   1   1        2.88        0.49      0.15 o 
   4   1   1      101.81       90.91      1.70 o 
   5   1   1      147.56      152.31      3.08 o 
   6   1   1       12.34       13.33      1.02 o 
   7   1   1        8.80        6.23      1.36 o 
  -8   2   1        6.64        5.52      1.92 o 
  -7   2   1        3.27        2.06      0.67 o 
  -6   2   1      314.30      308.23      9.18 o 
  -5   2   1      137.89      125.38      2.99 o 
  -4   2   1        9.07       13.47      0.58 o 
  -3   2   1      478.89      436.83      6.04 o 
  -2   2   1        1.19        0.88      0.16 o 
  -1   2   1      217.47      226.48      2.57 o 
   0   2   1     1087.95     1092.12     12.99 o 
   2   2   1        2.63        6.01      0.33 o 
   3   2   1       97.28       96.07      1.30 o 
   4   2   1      751.05      705.43      6.99 o 
   5   2   1        2.97        2.38      0.54 o 
   6   2   1        0.18        0.13      0.46 o 
   7   2   1        8.09        7.20      1.45 o 
  -8   3   1       15.60       15.01      1.93 o 
  -7   3   1        8.88       11.01      1.25 o 
  -6   3   1      180.16      168.26      3.99 o 
  -5   3   1      128.99      125.62      3.81 o 
  -4   3   1      271.64      268.60      3.75 o 
  -3   3   1       19.53       16.46      0.51 o 
  -2   3   1       11.67       16.65      0.48 o 
  -1   3   1     1210.66     1234.93     13.09 o 
   0   3   1      590.00      614.06      6.08 o 
   1   3   1     3016.81     3008.55     41.77 o 
   2   3   1     2119.93     2181.40     18.82 o 
   3   3   1      261.47      257.83      2.93 o 
   4   3   1      263.50      261.11      5.09 o 
   5   3   1        8.05        8.66      0.68 o 
   6   3   1        2.72        2.63      0.95 o 
   7   3   1       14.68       13.96      1.92 o 
  -8   4   1       32.62       37.10      2.79 o 
  -7   4   1       56.74       60.10      2.35 o 
  -6   4   1       40.81       42.42      1.77 o 
  -5   4   1       68.31       59.93      2.38 o 
  -4   4   1      377.45      331.54      4.50 o 
  -3   4   1       11.43        7.03      0.32 o 
  -2   4   1      378.83      401.51      4.93 o 
  -1   4   1      552.93      554.15      5.68 o 
   0   4   1       38.53       45.17      0.77 o 
   1   4   1      225.39      262.84      2.42 o 
   2   4   1      170.57      205.64      2.38 o 
   3   4   1      196.50      188.33      2.21 o 
   4   4   1       31.84       37.45      1.07 o 
   5   4   1      100.89      106.01      2.84 o 
   6   4   1      183.71      191.21      8.56 o 
  -7   5   1       29.28       34.33      3.78 o 
  -6   5   1       63.86       70.10      2.86 o 
  -5   5   1      317.68      295.12      6.94 o 
  -4   5   1      278.72      248.23      4.74 o 
  -3   5   1       35.50       31.14      0.65 o 
  -2   5   1      249.79      302.47      3.87 o 
  -1   5   1      920.52     1031.37     10.58 o 
   0   5   1      193.11      192.87      2.01 o 
   1   5   1      271.92      282.64      2.83 o 
   2   5   1       46.53       51.34      1.09 o 
   3   5   1      132.47      121.58      1.77 o 
   4   5   1      110.64      103.27      2.17 o 
   5   5   1        5.79        6.03      0.86 o 
   6   5   1        4.68        4.13      0.98 o 
  -7   6   1        8.09        8.80      1.68 o 
  -6   6   1       48.71       55.53      2.56 o 
  -5   6   1       72.78       63.99      3.16 o 
  -4   6   1       80.41       70.70      2.07 o 
  -3   6   1      131.94      132.92      2.44 o 
  -2   6   1       92.39      100.58      1.41 o 
  -1   6   1       75.17       72.67      1.04 o 
   0   6   1       10.87       10.42      0.36 o 
   1   6   1      177.44      155.22      1.99 o 
   2   6   1       86.94       78.58      1.45 o 
   3   6   1       16.18       18.03      0.78 o 
   4   6   1       46.16       47.36      2.17 o 
   5   6   1      127.82      122.16      3.51 o 
   6   6   1        3.67        5.37      1.10 o 
  -7   7   1        4.97        6.37      1.22 o 
  -6   7   1       10.78       11.66      1.55 o 
  -5   7   1       61.71       65.02      2.70 o 
  -4   7   1     1211.68     1139.31     26.23 o 
  -3   7   1       79.45       76.01      1.41 o 
  -2   7   1        8.00        7.48      0.57 o 
  -1   7   1      519.67      505.40      5.48 o 
   0   7   1       20.39       20.86      0.66 o 
   1   7   1        0.18        0.43      0.22 o 
   2   7   1      116.28      118.41      1.98 o 
   3   7   1       40.09       41.81      1.33 o 
   4   7   1       24.28       24.88      1.50 o 
   5   7   1       43.95       46.86      2.50 o 
  -7   8   1       15.06       14.23      1.64 o 
  -6   8   1       82.79       86.70      3.50 o 
  -5   8   1        0.06        0.46      1.12 o 
  -4   8   1       62.46       57.29      1.84 o 
  -3   8   1      255.62      234.86      3.32 o 
  -2   8   1       25.48       28.74      1.15 o 
  -1   8   1       65.55       63.19      1.58 o 
   0   8   1      111.41      105.26      3.37 o 
   1   8   1       38.07       38.98      1.01 o 
   2   8   1       24.31       29.17      1.15 o 
   3   8   1        0.86        1.25      0.45 o 
   4   8   1       24.89       23.55      1.85 o 
  -6   9   1       57.31       64.17      3.11 o 
  -5   9   1        0.03        0.41      0.84 o 
  -4   9   1       33.32       28.28      1.36 o 
  -3   9   1       45.55       41.57      1.99 o 
  -2   9   1       21.93       22.42      1.23 o 
  -1   9   1       41.70       38.39      1.45 o 
   0   9   1      204.55      207.90      4.89 o 
   1   9   1      190.47      187.47      4.16 o 
   2   9   1       25.95       25.59      1.28 o 
   3   9   1       45.18       49.16      2.47 o 
   4   9   1       60.78       64.00      8.31 o 
  -6  10   1       10.84       15.04      1.78 o 
  -5  10   1       18.95       20.42      1.97 o 
  -4  10   1        2.56        2.99      0.95 o 
  -3  10   1        1.29        0.50      0.47 o 
  -2  10   1        6.17        5.63      0.76 o 
  -1  10   1      157.16      151.33      3.93 o 
   0  10   1       53.36       57.90      2.20 o 
   1  10   1       86.29       85.23      3.04 o 
   2  10   1      127.55      123.46      6.33 o 
   3  10   1        0.94        1.12      0.83 o 
  -5  11   1       11.39       10.21      2.48 o 
  -4  11   1       30.78       30.42      2.41 o 
  -3  11   1        2.69        3.78      1.04 o 
  -2  11   1       46.29       44.31      2.15 o 
  -1  11   1        8.10        6.88      1.07 o 
   0  11   1      101.57      102.95      3.19 o 
   1  11   1        1.39        1.07      0.66 o 
   2  11   1       18.97       18.61      2.73 o 
  -3  12   1       65.33       61.11      3.21 o 
  -2  12   1       30.26       28.99      2.32 o 
  -1  12   1       32.66       33.24      1.95 o 
   0  12   1        4.72        6.07      1.05 o 
   0 -12   2        4.67        4.96      1.74 o 
   1 -12   2        2.41        2.05      0.75 o 
   2 -12   2        1.27        1.43      0.88 o 
   3 -12   2       27.08       24.65      2.12 o 
  -2 -11   2      119.83      128.16      4.47 o 
  -1 -11   2      257.31      265.70     11.97 o 
   0 -11   2      297.81      308.40      6.38 o 
   1 -11   2        7.06        7.02      0.99 o 
   2 -11   2        0.91        1.69      0.83 o 
   3 -11   2       39.84       41.15      2.50 o 
   4 -11   2       42.73       43.50      3.47 o 
   5 -11   2      127.54      135.24      5.83 o 
  -3 -10   2        3.98        6.27      1.16 o 
  -2 -10   2       24.76       25.05      3.41 o 
  -1 -10   2        0.08        0.67      1.05 o 
   0 -10   2        0.41        0.88      0.48 o 
   1 -10   2       57.87       55.76      2.62 o 
   2 -10   2      173.62      174.67      8.56 o 
   3 -10   2       31.62       29.69      2.06 o 
   4 -10   2        2.04        0.65      0.59 o 
   5 -10   2       15.46       16.79      1.45 o 
  -4  -9   2        8.02        8.30      1.74 o 
  -3  -9   2      101.58      103.20      3.67 o 
  -2  -9   2       12.74       12.41      1.10 o 
  -1  -9   2       31.56       26.34      1.05 o 
   0  -9   2       48.78       52.77      1.60 o 
   1  -9   2        8.54        8.75      1.04 o 
   2  -9   2        0.08       -0.34      0.34 o 
   3  -9   2      242.87      206.20      5.86 o 
   4  -9   2       61.62       46.18      2.01 o 
   5  -9   2       13.16       13.97      1.29 o 
   6  -9   2        2.51        3.62      0.88 o 
  -5  -8   2        1.58        1.42      0.89 o 
  -4  -8   2        1.46        0.31      0.87 o 
  -3  -8   2       10.21        9.38      0.85 o 
  -2  -8   2      105.20      110.07      2.40 o 
  -1  -8   2        0.01        0.36      0.26 o 
   0  -8   2        1.13        0.97      0.47 o 
   1  -8   2      280.89      266.64      3.91 o 
   2  -8   2       29.83       32.29      1.34 o 
   3  -8   2        7.83        7.11      0.73 o 
   4  -8   2        6.89        5.78      0.73 o 
   5  -8   2        1.30        1.03      0.60 o 
   6  -8   2       23.52       24.33      1.92 o 
   7  -8   2       10.60        9.48      2.30 o 
  -5  -7   2       19.85       19.94      1.70 o 
  -4  -7   2        1.67        0.41      0.53 o 
  -3  -7   2        3.50        4.05      0.70 o 
  -2  -7   2      388.67      396.66      4.69 o 
  -1  -7   2      106.37      106.09      1.65 o 
   0  -7   2      123.22      139.41      2.14 o 
   1  -7   2      574.04      577.76      8.34 o 
   2  -7   2      154.83      141.49      2.43 o 
   3  -7   2      263.65      253.48      7.84 o 
   4  -7   2        3.85        7.13      0.78 o 
   5  -7   2       76.05       75.93      2.93 o 
   6  -7   2        2.27        2.12      0.74 o 
   7  -7   2        2.05        3.23      1.12 o 
  -6  -6   2       39.96       41.59      5.34 o 
  -5  -6   2       58.01       60.82      4.47 o 
  -4  -6   2       14.78       16.22      0.91 o 
  -3  -6   2        5.48        3.52      0.37 o 
  -2  -6   2       16.68       18.92      0.75 o 
  -1  -6   2      686.27      689.21      6.73 o 
   0  -6   2     1033.24      979.92      9.97 o 
   1  -6   2      891.04      903.70      9.95 o 
   2  -6   2      665.86      699.12      7.88 o 
   3  -6   2      167.43      168.64      2.62 o 
   4  -6   2       27.79       25.93      1.28 o 
   5  -6   2       19.03       21.22      1.52 o 
   6  -6   2       87.64       84.32      3.30 o 
   7  -6   2       53.27       55.36      5.15 o 
  -6  -5   2        3.82        3.65      0.95 o 
  -5  -5   2        2.17        2.81      0.49 o 
  -4  -5   2        3.03        1.97      0.56 o 
  -3  -5   2      116.87      111.90      1.67 o 
  -2  -5   2        0.23        0.87      0.19 o 
  -1  -5   2      665.18      711.32      6.81 o 
   0  -5   2      279.42      264.49      3.04 o 
   1  -5   2       14.02       15.03      0.46 o 
   2  -5   2      264.79      305.55      3.51 o 
   3  -5   2       70.99       58.99      1.16 o 
   4  -5   2        0.18        0.38      0.40 o 
   5  -5   2      131.16      124.62      3.83 o 
   6  -5   2       47.99       36.71      2.12 o 
   7  -5   2        8.47        8.31      3.16 o 
  -6  -4   2        9.78       10.55      1.80 o 
  -5  -4   2       80.60       81.90      2.13 o 
  -4  -4   2        1.09        1.35      0.36 o 
  -3  -4   2       54.52       54.84      1.01 o 
  -2  -4   2     1362.33     1392.15     12.85 o 
  -1  -4   2        0.84        0.54      0.13 o 
   0  -4   2       53.87       42.44      0.71 o 
   1  -4   2      723.96      789.38      7.85 o 
   2  -4   2     1632.44     1842.01     18.22 o 
   3  -4   2      733.60      734.72     10.25 o 
   4  -4   2      822.33      789.88     10.03 o 
   5  -4   2        0.54        0.54      0.57 o 
   6  -4   2      612.63      536.04     15.39 o 
   7  -4   2        6.83        7.03      1.15 o 
  -7  -3   2        7.86        7.86      1.53 o 
  -6  -3   2        4.73        4.09      1.05 o 
  -5  -3   2       71.00       74.71      3.71 o 
  -4  -3   2      217.31      207.21      2.66 o 
  -3  -3   2        0.15        0.52      0.19 o 
  -2  -3   2      169.24      168.04      2.13 o 
  -1  -3   2      544.71      554.17      4.70 o 
   0  -3   2      150.02      178.15      1.92 o 
   1  -3   2     2209.72     2208.01     20.20 o 
   2  -3   2     1315.71     1340.23     12.37 o 
   3  -3   2      887.93      916.27     10.10 o 
   4  -3   2      358.01      382.23      5.27 o 
   5  -3   2      220.82      225.51      4.61 o 
   6  -3   2       53.40       52.07      4.28 o 
   7  -3   2        5.76        3.89      0.82 o 
  -7  -2   2       76.47       81.37      8.31 o 
  -6  -2   2       19.50       19.61      1.75 o 
  -5  -2   2       10.59        9.18      0.90 o 
  -4  -2   2       47.20       37.14      0.92 o 
  -3  -2   2       62.47       59.01      0.98 o 
  -2  -2   2        3.20        4.62      0.21 o 
  -1  -2   2       26.75       30.45      0.42 o 
   0  -2   2     3174.34     2764.26     25.99 o 
   1  -2   2       64.91       71.92      0.88 o 
   2  -2   2       33.82       53.55      0.79 o 
   3  -2   2       71.51      125.34      1.82 o 
   4  -2   2      206.05      200.15      3.47 o 
   5  -2   2        7.33        4.48      0.66 o 
   6  -2   2      202.97      206.41      4.59 o 
   7  -2   2      167.01      165.96      4.20 o 
  -7  -1   2        8.70        4.96      1.27 o 
  -6  -1   2       78.27       87.46      2.80 o 
  -5  -1   2      192.24      193.71      3.96 o 
  -4  -1   2     1039.62     1033.66     12.58 o 
  -3  -1   2       25.13       17.31      0.49 o 
  -2  -1   2      582.67      587.78      5.57 o 
  -1  -1   2     1006.25      990.86      9.18 o 
   0  -1   2      757.31      791.77      8.89 o 
   1  -1   2      609.63      625.78      5.29 o 
   2  -1   2     1910.31     1937.62     20.18 o 
   3  -1   2     1430.43     1417.28     13.33 o 
   4  -1   2       27.85       40.61      1.17 o 
   5  -1   2       41.37       35.09      1.30 o 
   6  -1   2      224.26      216.77      4.14 o 
   7  -1   2      206.93      205.44      4.80 o 
  -7   0   2      201.53      218.18      6.76 o 
  -6   0   2       15.89       15.83      1.38 o 
  -5   0   2       21.78       18.04      0.85 o 
  -4   0   2       85.10       85.53      1.64 o 
  -3   0   2      274.31      289.83      3.51 o 
  -2   0   2      601.37      610.14      6.72 o 
  -1   0   2      697.52      711.53      8.34 o 
   0   0   2      664.03      626.10      7.05 o 
   1   0   2     1188.83     1269.32     12.81 o 
   2   0   2      477.41      459.27      4.56 o 
   3   0   2      312.08      326.45      3.54 o 
   4   0   2      268.76      260.32      3.01 o 
   5   0   2      239.01      224.33      4.04 o 
   6   0   2        5.22        3.62      0.63 o 
   7   0   2       17.44       19.67      1.46 o 
  -8   1   2       21.04       25.00      3.23 o 
  -7   1   2      267.31      251.60      7.33 o 
  -6   1   2      240.17      233.90      4.91 o 
  -5   1   2       30.38       25.07      0.94 o 
  -4   1   2      170.78      184.62      3.08 o 
  -3   1   2     1166.37     1250.10     16.25 o 
  -2   1   2      741.42      757.43      8.96 o 
  -1   1   2     3778.82     3210.59     46.96 o 
   0   1   2      883.00      929.56      9.17 o 
   1   1   2    15681.29    11845.91    116.09 o 
   2   1   2      905.92      852.92      7.58 o 
   3   1   2      234.57      195.67      2.17 o 
   4   1   2        7.33        5.53      0.44 o 
   5   1   2      106.92      106.56      2.50 o 
   6   1   2      103.47      118.31      2.84 o 
   7   1   2       74.65       77.71      2.76 o 
  -8   2   2        4.00        5.69      1.43 o 
  -7   2   2        3.80        4.66      0.83 o 
  -6   2   2       97.00      103.66      2.88 o 
  -5   2   2      118.32      138.13      3.18 o 
  -4   2   2       40.77       28.14      0.95 o 
  -3   2   2      390.88      402.68      5.71 o 
  -2   2   2      786.02      832.66     10.88 o 
  -1   2   2        3.38        6.79      0.44 o 
   0   2   2      648.51      675.66      5.91 o 
   1   2   2      559.73      595.19      5.62 o 
   2   2   2        3.07        6.03      0.63 o 
   3   2   2      300.31      278.00      3.13 o 
   4   2   2      227.07      213.00      2.98 o 
   5   2   2        0.20       -0.06      0.38 o 
   6   2   2        6.76        5.25      0.91 o 
   7   2   2        0.91       -0.43      0.79 o 
  -8   3   2        3.01        4.12      1.27 o 
  -7   3   2       12.55       15.32      1.23 o 
  -6   3   2      284.82      283.38      5.76 o 
  -5   3   2       68.75       68.67      2.12 o 
  -4   3   2       57.70       54.10      1.49 o 
  -3   3   2      205.60      266.49      4.04 o 
  -2   3   2        3.04        1.63      0.20 o 
  -1   3   2       19.55       21.58      0.58 o 
   0   3   2      958.93     1003.95      8.71 o 
   1   3   2     2291.50     2363.51     20.21 o 
   2   3   2      454.45      493.88      4.68 o 
   3   3   2       87.98       82.30      1.24 o 
   4   3   2      118.68      107.94      1.80 o 
   5   3   2        0.57       -0.21      0.44 o 
   6   3   2       98.27      102.02      3.07 o 
   7   3   2        0.41        0.86      0.92 o 
  -8   4   2       22.81       24.19      2.36 o 
  -7   4   2       21.50       21.91      1.49 o 
  -6   4   2        0.80        1.37      0.61 o 
  -5   4   2       93.66       88.87      3.08 o 
  -4   4   2       43.78       42.43      2.69 o 
  -3   4   2       60.13       62.73      1.59 o 
  -2   4   2      218.27      207.94      3.08 o 
  -1   4   2        0.05        0.25      0.09 o 
   0   4   2      523.73      550.80      4.89 o 
   1   4   2     2029.69     2037.03     17.53 o 
   2   4   2     4632.04     4662.56     39.71 o 
   3   4   2       56.19       60.19      1.07 o 
   4   4   2      130.27      137.63      2.14 o 
   5   4   2       61.04       66.76      1.76 o 
   6   4   2        0.08        1.24      1.24 o 
  -7   5   2       69.46       74.58      3.25 o 
  -6   5   2        0.98        1.55      0.70 o 
  -5   5   2      134.35      141.08      4.10 o 
  -4   5   2        0.12        1.86      0.45 o 
  -3   5   2        8.00        7.71      0.41 o 
  -2   5   2       68.03       71.14      1.38 o 
  -1   5   2       94.53       94.42      1.29 o 
   0   5   2      616.95      632.37      5.67 o 
   1   5   2        2.40        3.43      0.34 o 
   2   5   2      950.76      998.93      9.68 o 
   3   5   2      591.74      586.65      6.99 o 
   4   5   2       68.56       64.30      1.57 o 
   5   5   2       13.91       15.60      1.06 o 
   6   5   2       50.86       50.10      4.40 o 
  -7   6   2       93.57      119.58      4.40 o 
  -6   6   2      138.63      146.60      4.58 o 
  -5   6   2        2.78        5.09      0.88 o 
  -4   6   2      572.21      534.00      9.13 o 
  -3   6   2       59.56       51.11      1.97 o 
  -2   6   2       64.94       59.68      0.95 o 
  -1   6   2      157.47      167.71      2.59 o 
   0   6   2      191.21      180.85      1.98 o 
   1   6   2        0.10       -0.08      0.18 o 
   2   6   2      118.61      135.81      2.24 o 
   3   6   2       86.84       90.82      1.83 o 
   4   6   2      142.45      142.25      2.57 o 
   5   6   2        0.47        0.51      0.58 o 
   6   6   2       75.93       74.82      5.34 o 
  -7   7   2       45.38       46.56      2.74 o 
  -6   7   2       65.16       66.67      2.97 o 
  -5   7   2        0.78        3.74      0.83 o 
  -4   7   2       75.61       71.42      2.22 o 
  -3   7   2       54.55       53.41      1.85 o 
  -2   7   2       70.84       69.91      1.75 o 
  -1   7   2       27.20       29.52      0.85 o 
   0   7   2      298.79      334.65      4.88 o 
   1   7   2       52.96       52.85      1.21 o 
   2   7   2       30.49       35.69      1.16 o 
   3   7   2       16.17       16.84      0.93 o 
   4   7   2       62.51       60.65      1.94 o 
   5   7   2       21.65       26.07      1.94 o 
  -7   8   2        0.18        0.63      0.83 o 
  -6   8   2       10.80       11.22      1.45 o 
  -5   8   2        8.97        5.83      1.12 o 
  -4   8   2      324.61      303.28      5.69 o 
  -3   8   2       40.47       37.38      2.10 o 
  -2   8   2      312.72      294.97      6.52 o 
  -1   8   2      154.91      162.85      3.71 o 
   0   8   2      137.36      134.76      2.47 o 
   1   8   2       14.31       13.77      0.89 o 
   2   8   2       56.54       60.49      1.50 o 
   3   8   2       63.60       68.24      2.60 o 
   4   8   2        6.15        9.22      1.31 o 
  -6   9   2       14.21       15.23      1.66 o 
  -5   9   2       18.71       22.50      1.57 o 
  -4   9   2      209.24      213.68      6.26 o 
  -3   9   2      559.35      521.44     11.68 o 
  -2   9   2        0.17       -0.07      0.35 o 
  -1   9   2       75.39       71.16      2.01 o 
   0   9   2       58.47       55.79      1.52 o 
   1   9   2        1.68        1.19      0.41 o 
   2   9   2        0.04        0.05      0.45 o 
   3   9   2       52.73       52.31      2.56 o 
   4   9   2        4.55        2.90      1.04 o 
  -6  10   2       43.83       48.90      3.12 o 
  -5  10   2       78.18       82.32      3.82 o 
  -4  10   2       10.71        7.74      1.37 o 
  -3  10   2       86.80       75.14      3.34 o 
  -2  10   2      178.56      172.23      4.35 o 
  -1  10   2       52.95       51.28      2.62 o 
   0  10   2        0.06        0.30      0.51 o 
   1  10   2       30.13       29.90      1.62 o 
   2  10   2        6.54        4.39      1.09 o 
   3  10   2       29.22       24.94      2.61 o 
  -5  11   2       51.22       53.11      3.19 o 
  -4  11   2        0.06       -0.15      0.83 o 
  -3  11   2       22.12       20.24      1.94 o 
  -2  11   2        3.12        4.07      0.91 o 
  -1  11   2       27.57       25.67      2.78 o 
   0  11   2       10.74       10.33      1.14 o 
   1  11   2      140.32      148.17      5.09 o 
   2  11   2       35.15       37.47      3.60 o 
  -3  12   2        1.78        1.46      0.82 o 
  -2  12   2        3.60        2.11      0.84 o 
  -1  12   2       18.91       18.06      1.55 o 
   0  12   2       23.67       19.77      1.82 o 
   0 -12   3       34.97       37.47      3.72 o 
   1 -12   3        3.50        3.85      1.61 o 
   2 -12   3       22.46       27.74      2.21 o 
   3 -12   3        3.41        5.51      2.17 o 
  -2 -11   3        4.51        6.37      1.30 o 
  -1 -11   3       26.86       25.64      1.91 o 
   0 -11   3        0.52        0.74      1.12 o 
   1 -11   3       67.09       66.84      2.98 o 
   2 -11   3        5.06        5.55      1.49 o 
   3 -11   3       72.17       87.21      3.64 o 
   4 -11   3       67.69       59.82      3.10 o 
  -3 -10   3       41.35       40.85      2.38 o 
  -2 -10   3      121.45      116.03      4.02 o 
  -1 -10   3      237.22      241.13     23.27 o 
   0 -10   3      191.45      187.50      3.65 o 
   1 -10   3       15.60       12.91      1.86 o 
   2 -10   3       29.31       29.62      1.94 o 
   3 -10   3       16.89       12.74      1.15 o 
   4 -10   3      120.48      107.27      3.58 o 
   5 -10   3        4.82        5.51      1.02 o 
  -4  -9   3       89.49       88.66      3.61 o 
  -3  -9   3        0.19        0.35      0.60 o 
  -2  -9   3       11.35       10.89      1.05 o 
  -1  -9   3      174.71      174.39      5.31 o 
   0  -9   3      229.91      229.65      4.56 o 
   1  -9   3      375.33      372.44      6.02 o 
   2  -9   3       22.08       22.36      1.26 o 
   3  -9   3        0.03        2.68      0.62 o 
   4  -9   3       47.37       48.43      2.08 o 
   5  -9   3        6.17        7.25      1.03 o 
   6  -9   3      103.06      115.00      4.56 o 
  -4  -8   3       54.74       47.92      2.38 o 
  -3  -8   3       82.36       73.95      4.03 o 
  -2  -8   3        0.10        0.91      0.41 o 
  -1  -8   3        0.45        0.69      0.26 o 
   0  -8   3       34.02       39.09      1.04 o 
   1  -8   3      330.84      328.75      4.63 o 
   2  -8   3      349.59      335.23      5.53 o 
   3  -8   3      290.91      263.83      6.37 o 
   4  -8   3       57.34       50.76      1.95 o 
   5  -8   3        0.14        0.52      0.55 o 
   6  -8   3       57.31       58.06      2.88 o 
  -5  -7   3       13.31       11.58      1.33 o 
  -4  -7   3        8.43        9.48      0.98 o 
  -3  -7   3        3.93        2.81      0.44 o 
  -2  -7   3      286.81      274.23      4.90 o 
  -1  -7   3        0.00        0.10      0.21 o 
   0  -7   3      333.21      325.14      4.12 o 
   1  -7   3      349.93      350.00      4.41 o 
   2  -7   3        0.80        0.33      0.26 o 
   3  -7   3       64.09       47.17      1.50 o 
   4  -7   3      310.04      286.52      5.23 o 
   5  -7   3       56.02       51.23      7.82 o 
   6  -7   3       47.93       42.77      2.38 o 
   7  -7   3       14.51       17.97      2.23 o 
  -6  -6   3       41.39       52.79      6.33 o 
  -5  -6   3        4.65        4.74      0.91 o 
  -4  -6   3        0.81        1.22      0.38 o 
  -3  -6   3       59.38       57.21      1.24 o 
  -2  -6   3       32.48       42.60      1.28 o 
  -1  -6   3      778.09      796.45      7.68 o 
   0  -6   3       65.99       66.16      1.15 o 
   1  -6   3       49.95       43.08      0.96 o 
   2  -6   3       15.69        9.64      0.45 o 
   3  -6   3       32.11       35.58      0.95 o 
   4  -6   3       68.20       58.46      2.26 o 
   5  -6   3        4.73        2.29      0.69 o 
   6  -6   3       10.43        8.78      2.98 o 
   7  -6   3       22.46       19.91      1.82 o 
  -6  -5   3       13.86       12.26      2.04 o 
  -5  -5   3      176.66      172.76      3.32 o 
  -4  -5   3        0.41        0.99      0.33 o 
  -3  -5   3        3.18        1.47      0.29 o 
  -2  -5   3      154.70      154.48      2.04 o 
  -1  -5   3      594.37      614.38      5.98 o 
   0  -5   3        6.86        6.26      0.32 o 
   1  -5   3       35.91       37.94      0.74 o 
   2  -5   3      664.53      669.17      6.66 o 
   3  -5   3       77.34       59.51      1.21 o 
   4  -5   3       59.26       74.30      3.05 o 
   5  -5   3      129.01      133.46      4.84 o 
   6  -5   3       22.29       21.98      1.67 o 
   7  -5   3        0.83        2.80      1.80 o 
  -6  -4   3       63.42       69.01      2.95 o 
  -5  -4   3       56.68       61.85      1.68 o 
  -4  -4   3       38.41       37.85      1.02 o 
  -3  -4   3      204.38      180.03      2.18 o 
  -2  -4   3       14.13       18.38      0.49 o 
  -1  -4   3        0.78        0.86      0.39 o 
   0  -4   3      677.96      695.94      6.69 o 
   1  -4   3     2301.24     2345.74     22.81 o 
   2  -4   3      852.96      873.11      7.83 o 
   3  -4   3     1783.77     1871.70     17.32 o 
   4  -4   3      616.83      566.79      9.40 o 
   5  -4   3      163.24      171.16      6.82 o 
   6  -4   3       19.00       19.42      1.58 o 
   7  -4   3       32.58       30.27      5.58 o 
  -7  -3   3        8.67        5.49      1.40 o 
  -6  -3   3       17.99       24.17      2.01 o 
  -5  -3   3        0.50        1.27      0.51 o 
  -4  -3   3      288.30      298.26      4.68 o 
  -3  -3   3      157.68      159.39      1.93 o 
  -2  -3   3       77.13       77.50      1.22 o 
  -1  -3   3      168.03      170.13      1.77 o 
   0  -3   3     1021.77     1133.11     11.19 o 
   1  -3   3     1014.88     1094.58     10.25 o 
   2  -3   3      315.03      347.77      3.37 o 
   3  -3   3      194.95      243.83      3.63 o 
   4  -3   3      307.16      294.64      3.98 o 
   5  -3   3       15.19       13.81      1.22 o 
   6  -3   3       10.47       10.49      1.36 o 
   7  -3   3       10.14       13.00      1.24 o 
  -7  -2   3       10.58        6.66      1.36 o 
  -6  -2   3       25.21       31.02      3.91 o 
  -5  -2   3      195.35      192.58      4.41 o 
  -4  -2   3       77.25       77.92      1.72 o 
  -3  -2   3      210.04      227.06      2.48 o 
  -2  -2   3       34.38       38.07      0.74 o 
  -1  -2   3     1907.45     1820.18     18.58 o 
   0  -2   3        0.42        1.89      0.16 o 
   1  -2   3       17.57       12.42      0.32 o 
   2  -2   3      947.81      954.72      8.51 o 
   3  -2   3      376.02      391.23      4.33 o 
   4  -2   3      105.86      114.73      1.62 o 
   5  -2   3      145.67      147.57      3.45 o 
   6  -2   3       14.31       15.04      1.14 o 
   7  -2   3      367.06      360.61      7.26 o 
  -7  -1   3        0.02        0.10      0.78 o 
  -6  -1   3       36.77       34.34      1.66 o 
  -5  -1   3      100.95       86.74      2.55 o 
  -4  -1   3      187.81      225.00      3.48 o 
  -3  -1   3        2.63        2.17      0.21 o 
  -2  -1   3        0.01        0.46      0.09 o 
  -1  -1   3      531.58      540.11      5.44 o 
   0  -1   3     1431.61     1432.75     16.55 o 
   1  -1   3      274.23      320.49      3.17 o 
   2  -1   3      882.74      840.50      7.61 o 
   3  -1   3      190.14      163.24      1.96 o 
   4  -1   3      459.89      419.71      4.48 o 
   5  -1   3      199.90      201.73      3.29 o 
   6  -1   3      200.33      191.93      3.83 o 
   7  -1   3       62.65       72.17      2.62 o 
  -7   0   3       35.25       42.14      2.72 o 
  -6   0   3      106.92      107.88      2.97 o 
  -5   0   3        6.54       11.37      0.66 o 
  -4   0   3       14.85       14.78      0.53 o 
  -3   0   3       77.24       66.37      1.09 o 
  -2   0   3      125.78      143.85      1.98 o 
  -1   0   3      108.06      117.56      1.23 o 
   0   0   3     3549.00     2999.41     31.17 o 
   1   0   3      905.26      871.06      8.12 o 
   2   0   3       43.96       46.54      0.83 o 
   3   0   3       10.82        8.70      0.46 o 
   4   0   3       47.70       31.56      0.77 o 
   5   0   3      129.95      131.20      2.49 o 
   6   0   3       26.60       26.99      1.33 o 
   7   0   3      186.15      187.45      4.59 o 
  -8   1   3       27.02       31.96      2.63 o 
  -7   1   3       66.11       76.80      3.64 o 
  -6   1   3       49.56       43.62      1.75 o 
  -5   1   3      223.26      234.83      6.36 o 
  -4   1   3      297.41      313.23      4.27 o 
  -3   1   3     1919.60     2025.22     25.89 o 
  -2   1   3      684.23      712.92      9.39 o 
  -1   1   3     1122.27     1146.96     14.20 o 
   0   1   3      368.05      370.94      3.57 o 
   1   1   3     3255.01     3068.44     38.22 o 
   2   1   3      544.61      488.36      4.54 o 
   3   1   3      410.99      420.69      4.47 o 
   4   1   3      463.85      459.14      5.30 o 
   5   1   3        1.16        0.49      0.39 o 
   6   1   3       14.89       15.95      1.67 o 
   7   1   3       68.16       72.17      2.68 o 
  -8   2   3       42.34       45.58      3.47 o 
  -7   2   3       35.12       30.41      2.37 o 
  -6   2   3      376.50      355.30     12.65 o 
  -5   2   3        0.17        0.86      0.42 o 
  -4   2   3        4.52        3.73      0.38 o 
  -3   2   3       11.74       12.25      0.54 o 
  -2   2   3       21.48       25.78      0.85 o 
  -1   2   3      166.82      157.18      4.90 o 
   0   2   3       26.98       28.66      0.55 o 
   1   2   3      210.58      228.66      3.11 o 
   2   2   3      275.98      330.15      3.26 o 
   3   2   3      173.63      165.57      2.13 o 
   4   2   3       13.22       19.66      0.72 o 
   5   2   3      183.52      190.63      3.31 o 
   6   2   3       44.23       46.95      2.05 o 
   7   2   3        1.60        0.38      1.12 o 
  -8   3   3       11.06       13.93      1.92 o 
  -7   3   3       31.21       31.95      1.83 o 
  -6   3   3      420.65      415.41      8.57 o 
  -5   3   3      656.73      615.57     12.46 o 
  -4   3   3       41.74       32.97      1.05 o 
  -3   3   3      273.04      280.20      4.23 o 
  -2   3   3      189.17      199.12      4.25 o 
  -1   3   3       70.61       74.08      1.13 o 
   0   3   3      843.58      849.57      8.04 o 
   1   3   3      935.29      983.58      8.67 o 
   2   3   3     7141.07     6392.72     64.47 o 
   3   3   3      286.13      274.63      3.19 o 
   4   3   3       55.36       48.30      1.13 o 
   5   3   3        0.03       -0.06      0.32 o 
   6   3   3       28.23       30.82      1.72 o 
   7   3   3       51.81       58.07      4.47 o 
  -8   4   3        0.67        0.57      1.68 o 
  -7   4   3        2.10        0.23      0.90 o 
  -6   4   3        1.69        1.28      0.54 o 
  -5   4   3      834.37      820.96     13.27 o 
  -4   4   3       96.96      108.55      2.51 o 
  -3   4   3       91.51       81.94      1.91 o 
  -2   4   3       88.63       97.03      1.70 o 
  -1   4   3      492.40      524.53      5.83 o 
   0   4   3        5.91        4.28      0.26 o 
   1   4   3       17.85       19.97      0.93 o 
   2   4   3      540.62      557.06      5.56 o 
   3   4   3      200.66      201.55      2.63 o 
   4   4   3       35.54       31.20      0.96 o 
   5   4   3       68.46       67.93      1.94 o 
   6   4   3        0.85        1.99      1.05 o 
  -7   5   3        0.00        1.42      0.99 o 
  -6   5   3       39.09       40.45      2.21 o 
  -5   5   3      590.82      567.82     11.73 o 
  -4   5   3        0.47        1.89      0.57 o 
  -3   5   3       76.50       79.69      1.58 o 
  -2   5   3       20.31       34.77      0.90 o 
  -1   5   3       23.62       25.62      0.51 o 
   0   5   3        7.00        7.94      0.33 o 
   1   5   3       19.66       17.28      0.57 o 
   2   5   3      340.81      338.07      4.03 o 
   3   5   3      187.32      180.16      2.78 o 
   4   5   3        5.70        4.66      0.53 o 
   5   5   3       74.28       76.93      2.00 o 
   6   5   3        0.22        0.04      0.78 o 
  -7   6   3      112.43      119.41      4.38 o 
  -6   6   3        5.30        5.95      1.07 o 
  -5   6   3       95.26       89.83      3.23 o 
  -4   6   3       55.43       64.48      2.45 o 
  -3   6   3        8.09       11.01      0.63 o 
  -2   6   3      117.39      120.73      1.99 o 
  -1   6   3        6.81        5.59      0.27 o 
   0   6   3       46.79       54.07      0.96 o 
   1   6   3        9.41       10.63      0.46 o 
   2   6   3      237.36      220.23      3.17 o 
   3   6   3      482.82      515.53      9.83 o 
   4   6   3        6.82        9.88      0.77 o 
   5   6   3       84.01       89.47      7.07 o 
  -7   7   3       25.34       29.02      5.34 o 
  -6   7   3       41.14       44.51      2.44 o 
  -5   7   3        3.10        3.54      0.88 o 
  -4   7   3      138.56      153.60      4.30 o 
  -3   7   3       57.07       54.39      1.84 o 
  -2   7   3        4.59        6.16      0.48 o 
  -1   7   3      112.61      111.45      1.83 o 
   0   7   3      202.23      192.09      3.09 o 
   1   7   3       76.30       80.76      1.77 o 
   2   7   3        6.42        9.37      0.66 o 
   3   7   3      102.15       98.53      2.19 o 
   4   7   3      334.01      332.06      7.78 o 
   5   7   3        0.00       -0.44      0.74 o 
  -7   8   3       38.57       41.48      2.65 o 
  -6   8   3       40.59       46.32      2.58 o 
  -5   8   3      168.14      175.34      5.13 o 
  -4   8   3        2.21        2.52      0.56 o 
  -3   8   3      982.34      940.97     18.83 o 
  -2   8   3      154.12      158.44      2.81 o 
  -1   8   3        3.34        4.21      0.44 o 
   0   8   3        0.00        0.26      0.30 o 
   1   8   3       21.34       22.26      0.95 o 
   2   8   3       14.92       19.67      1.20 o 
   3   8   3       12.53        9.21      0.76 o 
   4   8   3        5.14        2.87      0.95 o 
  -6   9   3       43.74       50.60      2.76 o 
  -5   9   3       89.36       95.22      3.76 o 
  -4   9   3       27.72       33.63      2.29 o 
  -3   9   3       17.18       17.48      1.64 o 
  -2   9   3      119.47      120.54      2.67 o 
  -1   9   3        0.77        1.06      0.43 o 
   0   9   3        0.01        1.52      0.39 o 
   1   9   3      145.40      144.73      3.22 o 
   2   9   3       22.48       23.17      1.48 o 
   3   9   3        2.62        5.86      0.87 o 
   4   9   3        9.41        7.84      1.34 o 
  -6  10   3        1.98        0.19      0.86 o 
  -5  10   3        4.94        4.17      1.19 o 
  -4  10   3       32.04       33.56      2.38 o 
  -3  10   3       94.61       86.37      4.96 o 
  -2  10   3       10.64       12.61      1.24 o 
  -1  10   3       40.27       37.05      1.86 o 
   0  10   3      123.23      122.43      3.47 o 
   1  10   3       85.57       86.29      4.52 o 
   2  10   3       18.84       21.34      1.45 o 
   3  10   3       35.48       43.93      3.85 o 
  -5  11   3       35.08       34.65      3.23 o 
  -4  11   3        1.26        1.79      1.04 o 
  -3  11   3       46.86       47.75      3.01 o 
  -2  11   3      253.94      250.03      9.80 o 
  -1  11   3        4.30        5.22      0.95 o 
   0  11   3      155.57      159.80      4.25 o 
   1  11   3       32.16       33.58      2.36 o 
  -3  12   3        0.70        2.04      0.82 o 
  -2  12   3        3.70        3.14      0.96 o 
  -1  12   3      154.16      158.12      4.45 o 
   0  12   3        0.62        0.16      0.66 o 
   1 -12   4       26.99       35.12      3.72 o 
   2 -12   4      112.59      116.50      5.34 o 
  -2 -11   4       28.56       28.49      2.42 o 
  -1 -11   4       54.84       53.59      2.65 o 
   0 -11   4        2.41        4.17      1.43 o 
   1 -11   4       37.84       36.28      2.24 o 
   2 -11   4       38.05       40.09      2.98 o 
   3 -11   4       59.37       52.40      2.80 o 
   4 -11   4        0.59        1.18      0.88 o 
  -3 -10   4       70.32       71.08      3.10 o 
  -2 -10   4       11.22        9.79      1.28 o 
  -1 -10   4      248.80      240.80      5.29 o 
   0 -10   4      453.22      461.34     10.12 o 
   1 -10   4        9.51        9.72      0.92 o 
   2 -10   4        4.37        5.08      0.91 o 
   3 -10   4       75.88       80.32      2.69 o 
   4 -10   4        5.38        3.99      0.83 o 
   5 -10   4        5.55        3.10      0.96 o 
  -4  -9   4        9.71        7.18      1.74 o 
  -3  -9   4       72.65       72.76      3.01 o 
  -2  -9   4       29.47       30.83      1.91 o 
  -1  -9   4        6.31        5.76      0.89 o 
   0  -9   4       10.50       11.46      1.24 o 
   1  -9   4       11.09        9.85      0.73 o 
   2  -9   4       85.08       83.85      2.50 o 
   3  -9   4        1.05        0.86      0.49 o 
   4  -9   4      106.44      111.92      4.07 o 
   5  -9   4       49.57       41.84      2.06 o 
   6  -9   4        0.38        0.20      0.63 o 
  -4  -8   4       36.93       32.33      1.99 o 
  -3  -8   4        0.09       -0.11      0.44 o 
  -2  -8   4       13.90       15.38      1.13 o 
  -1  -8   4      107.12      105.58      2.13 o 
   0  -8   4      770.45      790.86      9.06 o 
   1  -8   4      264.41      253.82      3.83 o 
   2  -8   4        0.03        0.04      0.30 o 
   3  -8   4      113.55      119.08      2.78 o 
   4  -8   4       87.81       72.83      2.53 o 
   5  -8   4      110.61      102.85      3.20 o 
   6  -8   4       10.13       12.84      1.31 o 
  -5  -7   4       26.86       23.92      2.61 o 
  -4  -7   4        3.90        3.65      0.83 o 
  -3  -7   4       62.29       64.86      2.36 o 
  -2  -7   4      103.41      100.58      2.07 o 
  -1  -7   4       22.33       19.98      0.66 o 
   0  -7   4      545.54      533.26      6.29 o 
   1  -7   4      202.45      220.16      3.08 o 
   2  -7   4      648.26      586.72      6.96 o 
   3  -7   4       54.01       56.30      1.76 o 
   4  -7   4        0.57       -0.15      0.39 o 
   5  -7   4        2.86        4.02      0.99 o 
   6  -7   4       30.52       35.10      3.29 o 
   7  -7   4       15.86       15.72      1.78 o 
  -6  -6   4        1.31       -0.74      1.12 o 
  -5  -6   4       27.98       29.51      3.60 o 
  -4  -6   4        1.61        1.91      0.43 o 
  -3  -6   4       48.42       43.73      1.14 o 
  -2  -6   4      362.84      353.52      4.95 o 
  -1  -6   4      114.02      115.48      2.20 o 
   0  -6   4       55.32       52.45      1.31 o 
   1  -6   4      258.91      261.29      3.18 o 
   2  -6   4      327.38      334.45      3.99 o 
   3  -6   4      439.19      421.77      5.26 o 
   4  -6   4      131.55      117.45      3.02 o 
   5  -6   4      135.40      116.36      3.83 o 
   6  -6   4       29.95       30.74      3.04 o 
   7  -6   4       31.21       26.81      2.08 o 
  -6  -5   4      170.11      192.51     10.60 o 
  -5  -5   4       98.77      108.78      2.44 o 
  -4  -5   4       12.38       11.50      0.68 o 
  -3  -5   4       26.09       26.18      0.85 o 
  -2  -5   4        2.95        1.02      0.21 o 
  -1  -5   4      270.64      287.07      3.40 o 
   0  -5   4       76.81       87.08      1.33 o 
   1  -5   4      338.40      329.75      3.76 o 
   2  -5   4      134.21      124.07      1.61 o 
   3  -5   4       83.07       77.19      1.48 o 
   4  -5   4      147.76      135.45      2.64 o 
   5  -5   4      440.52      429.67      9.45 o 
   6  -5   4       17.55       16.08      1.46 o 
   7  -5   4       51.26       45.81      2.62 o 
  -6  -4   4        7.70        8.62      1.10 o 
  -5  -4   4       12.83       14.10      0.99 o 
  -4  -4   4        2.34        3.20      0.39 o 
  -3  -4   4        4.11        5.55      0.41 o 
  -2  -4   4      168.10      167.31      1.97 o 
  -1  -4   4      255.54      287.51      3.82 o 
   0  -4   4     2032.70     2140.24     19.68 o 
   1  -4   4      197.93      221.62      2.65 o 
   2  -4   4      148.94      137.17      1.62 o 
   3  -4   4      334.01      300.42      3.29 o 
   4  -4   4       29.16       31.78      0.79 o 
   5  -4   4       16.65       11.27      1.24 o 
   6  -4   4        7.23        5.16      1.30 o 
   7  -4   4       16.86       13.88      1.55 o 
  -7  -3   4        6.47       10.09      1.62 o 
  -6  -3   4       28.30       26.80      2.11 o 
  -5  -3   4       49.91       55.63      2.42 o 
  -4  -3   4      718.11      699.89      9.60 o 
  -3  -3   4        8.33       12.63      0.48 o 
  -2  -3   4       19.43       21.74      0.58 o 
  -1  -3   4     1384.38     1480.14     13.72 o 
   0  -3   4      135.48      150.56      1.73 o 
   1  -3   4      626.30      704.23      6.79 o 
   2  -3   4      268.04      290.15      3.27 o 
   3  -3   4     1422.11     1445.11     14.32 o 
   4  -3   4        9.95       14.27      0.65 o 
   5  -3   4       59.88       60.28      2.17 o 
   6  -3   4       43.39       40.35      2.21 o 
   7  -3   4        2.01        1.45      0.86 o 
  -7  -2   4       20.59       14.32      1.84 o 
  -6  -2   4       91.84       98.05      3.90 o 
  -5  -2   4      146.81      147.64      3.66 o 
  -4  -2   4       66.36       81.34      1.90 o 
  -3  -2   4      279.14      282.55      3.50 o 
  -2  -2   4      381.37      341.72      3.74 o 
  -1  -2   4      262.27      272.25      2.61 o 
   0  -2   4      124.04      141.29      1.58 o 
   1  -2   4      978.55     1046.89      8.78 o 
   2  -2   4       96.93       93.42      1.33 o 
   3  -2   4      380.31      406.06      4.90 o 
   4  -2   4      734.94      748.20      7.98 o 
   5  -2   4      305.27      284.55      4.66 o 
   6  -2   4       60.33       53.69      2.87 o 
   7  -2   4       27.74       25.31      1.64 o 
  -7  -1   4      155.50      151.86      8.00 o 
  -6  -1   4       24.65       30.62      2.04 o 
  -5  -1   4       87.34       82.50      2.45 o 
  -4  -1   4       24.45       28.37      0.88 o 
  -3  -1   4      595.58      652.71      8.00 o 
  -2  -1   4       74.35       70.89      1.30 o 
  -1  -1   4       22.15       17.53      0.38 o 
   0  -1   4     1225.88     1261.53     11.57 o 
   1  -1   4       82.71      106.25      1.22 o 
   2  -1   4       93.25       95.49      1.22 o 
   3  -1   4      709.76      671.23      6.71 o 
   4  -1   4      301.05      304.65      3.49 o 
   5  -1   4      464.94      458.48      6.26 o 
   6  -1   4       28.22       27.25      1.41 o 
   7  -1   4       37.55       35.04      2.07 o 
  -7   0   4        4.85        2.23      1.49 o 
  -6   0   4       11.85        9.95      1.36 o 
  -5   0   4       90.60       83.59      2.67 o 
  -4   0   4      292.51      284.01      3.85 o 
  -3   0   4       51.23       72.71      1.92 o 
  -2   0   4      129.79      149.61      2.33 o 
  -1   0   4      438.17      439.32      4.49 o 
   0   0   4     2371.88     2151.05     30.79 o 
   1   0   4       13.89       15.08      0.36 o 
   2   0   4        0.10        2.56      0.22 o 
   3   0   4     1067.28     1024.42      9.95 o 
   4   0   4      138.09      132.46      1.88 o 
   5   0   4       37.20       39.05      1.27 o 
   6   0   4       73.34       77.77      1.96 o 
   7   0   4        4.15        1.71      0.80 o 
  -7   1   4       18.51       23.07      2.06 o 
  -6   1   4       10.86        8.58      1.55 o 
  -5   1   4       83.88       95.85      2.48 o 
  -4   1   4       11.83        8.63      0.47 o 
  -3   1   4       20.24       42.37      1.28 o 
  -2   1   4       35.07       34.58      0.78 o 
  -1   1   4      618.24      655.75      6.49 o 
   0   1   4      235.64      221.14      2.25 o 
   1   1   4      210.49      200.28      1.88 o 
   2   1   4      211.35      252.17      2.72 o 
   3   1   4      107.61       93.19      1.52 o 
   4   1   4       89.93       78.99      1.61 o 
   5   1   4       20.78       19.53      1.35 o 
   6   1   4       52.34       51.82      1.63 o 
   7   1   4       38.38       39.37      2.38 o 
  -8   2   4       19.72       18.30      2.10 o 
  -7   2   4        5.24        4.35      1.18 o 
  -6   2   4      318.59      325.20     10.97 o 
  -5   2   4       44.84       45.36      2.17 o 
  -4   2   4      166.01      175.53      3.06 o 
  -3   2   4      766.01      820.88     12.49 o 
  -2   2   4      405.34      412.15      6.53 o 
  -1   2   4      131.72      142.12      1.79 o 
   0   2   4        7.32        9.14      0.30 o 
   1   2   4      564.22      562.22      5.11 o 
   2   2   4        0.17        1.15      0.19 o 
   3   2   4       99.73       88.37      1.32 o 
   4   2   4      110.72      111.64      1.83 o 
   5   2   4       12.79       15.09      0.87 o 
   6   2   4       96.52       97.10      2.55 o 
   7   2   4       31.01       31.24      1.90 o 
  -8   3   4        8.49        6.18      1.45 o 
  -7   3   4       36.60       34.07      2.50 o 
  -6   3   4       12.83       12.58      1.07 o 
  -5   3   4       68.08       72.06      3.18 o 
  -4   3   4      811.06      784.15     10.80 o 
  -3   3   4        2.67        3.62      0.28 o 
  -2   3   4      874.88     1026.94     18.37 o 
  -1   3   4      475.76      472.62      6.71 o 
   0   3   4      696.11      716.27      6.40 o 
   1   3   4       69.85       75.75      1.05 o 
   2   3   4      423.00      434.05      4.53 o 
   3   3   4      381.19      343.03      3.78 o 
   4   3   4        0.22        0.18      0.27 o 
   5   3   4       62.98       64.16      1.91 o 
   6   3   4        8.44       12.54      1.22 o 
  -7   4   4       16.06       16.58      1.35 o 
  -6   4   4       49.94       53.67      2.08 o 
  -5   4   4      389.20      372.26      6.89 o 
  -4   4   4       60.71       51.27      1.52 o 
  -3   4   4       50.75       68.99      1.62 o 
  -2   4   4      187.78      220.75      3.30 o 
  -1   4   4        3.79        2.86      0.20 o 
   0   4   4      288.96      300.27      3.39 o 
   1   4   4       51.04       57.73      1.02 o 
   2   4   4      135.68      141.76      1.85 o 
   3   4   4        5.40        8.31      0.72 o 
   4   4   4        0.46        0.08      0.31 o 
   5   4   4        4.42        4.86      0.64 o 
   6   4   4       66.96       69.04      3.20 o 
  -7   5   4        6.82       10.22      2.92 o 
  -6   5   4      139.30      140.86      4.41 o 
  -5   5   4      418.15      412.83      9.13 o 
  -4   5   4      917.03      869.15     19.54 o 
  -3   5   4       22.33       23.78      0.77 o 
  -2   5   4      262.04      260.00      3.88 o 
  -1   5   4        2.30        1.00      0.13 o 
   0   5   4      140.25      149.01      1.82 o 
   1   5   4      168.18      165.84      2.13 o 
   2   5   4       15.58       14.63      0.66 o 
   3   5   4     1926.91     1895.87     20.39 o 
   4   5   4        1.43        2.84      0.52 o 
   5   5   4       50.44       54.22      1.82 o 
   6   5   4        0.04        0.20      0.74 o 
  -7   6   4        2.51        1.97      0.93 o 
  -6   6   4        4.80        8.38      1.22 o 
  -5   6   4        0.23        1.35      1.80 o 
  -4   6   4     1178.19     1157.19     21.57 o 
  -3   6   4       46.07       49.96      1.48 o 
  -2   6   4       98.01       97.47      1.74 o 
  -1   6   4       79.40       87.71      1.34 o 
   0   6   4        0.13        0.30      0.18 o 
   1   6   4        0.10        0.34      0.26 o 
   2   6   4        1.34        1.80      0.38 o 
   3   6   4      568.17      566.88      7.52 o 
   4   6   4      120.55      122.03      2.57 o 
   5   6   4       68.45       70.56      2.17 o 
  -7   7   4       57.11       60.13      3.35 o 
  -6   7   4        6.18        9.17      3.04 o 
  -5   7   4       43.89       43.18      2.23 o 
  -4   7   4      201.80      191.37      7.32 o 
  -3   7   4        6.36        5.69      0.71 o 
  -2   7   4       23.67       20.66      1.00 o 
  -1   7   4       90.81       77.42      1.56 o 
   0   7   4       16.02       14.99      0.73 o 
   1   7   4        5.55        8.63      0.69 o 
   2   7   4       17.68       17.44      0.98 o 
   3   7   4      193.65      187.47      3.32 o 
   4   7   4      134.48      117.53      2.82 o 
   5   7   4       15.34       21.96      3.04 o 
  -7   8   4        0.10        1.24      0.89 o 
  -6   8   4      143.58      164.47      5.21 o 
  -5   8   4       11.07       11.76      2.30 o 
  -4   8   4       16.37       16.92      1.25 o 
  -3   8   4        4.27        7.35      1.12 o 
  -2   8   4        0.30        0.94      0.52 o 
  -1   8   4      179.75      172.14      2.89 o 
   0   8   4       11.75       13.70      0.88 o 
   1   8   4      139.89      147.11      3.09 o 
   2   8   4        5.59        7.34      0.90 o 
   3   8   4       54.45       51.02      2.29 o 
   4   8   4       34.56       36.87      1.58 o 
  -6   9   4       12.05       15.73      1.71 o 
  -5   9   4       72.55       80.14      6.27 o 
  -4   9   4       22.63       20.72      2.73 o 
  -3   9   4       20.27       18.22      1.64 o 
  -2   9   4       15.62       15.04      1.22 o 
  -1   9   4       15.74       13.65      1.02 o 
   0   9   4       33.02       33.27      1.18 o 
   1   9   4       51.46       54.59      2.04 o 
   2   9   4        8.56        6.89      0.91 o 
   3   9   4        0.50       -0.21      0.83 o 
  -5  10   4       41.13       43.62      2.86 o 
  -4  10   4       80.15       78.71      5.71 o 
  -3  10   4       16.09       13.75      1.40 o 
  -2  10   4      412.45      406.31      8.10 o 
  -1  10   4       53.51       55.51      3.23 o 
   0  10   4       28.11       27.62      1.66 o 
   1  10   4       15.20       15.81      1.24 o 
   2  10   4       12.81       16.37      1.33 o 
  -4  11   4       35.00       33.42      2.56 o 
  -3  11   4       21.49       23.67      1.75 o 
  -2  11   4       27.67       33.24      1.97 o 
  -1  11   4      111.46      115.36      3.59 o 
   0  11   4       61.76       59.98      2.59 o 
   1  11   4        0.84        2.45      1.12 o 
  -3  12   4       35.40       41.70      2.36 o 
  -2  12   4       56.14       54.59      2.92 o 
  -1  12   4        1.09        2.16      0.84 o 
  -1 -11   5        7.30        7.93      1.92 o 
   0 -11   5        3.42        3.91      0.98 o 
   1 -11   5       31.94       35.16      2.08 o 
   2 -11   5      157.91      160.09      5.07 o 
   3 -11   5       14.01       20.84      1.85 o 
   4 -11   5       26.63       29.46      1.88 o 
  -3 -10   5        5.41        5.62      1.15 o 
  -2 -10   5        0.17        0.64      0.69 o 
  -1 -10   5        2.44        1.28      0.93 o 
   0 -10   5       23.89       25.73      2.17 o 
   1 -10   5      178.35      183.75      4.08 o 
   2 -10   5      174.90      182.57      4.28 o 
   3 -10   5      217.70      216.83      4.98 o 
   4 -10   5        5.07        9.11      1.15 o 
   5 -10   5       14.27       13.10      1.56 o 
  -4  -9   5        4.52        2.48      1.12 o 
  -3  -9   5       15.63       14.40      1.46 o 
  -2  -9   5        0.57        0.34      0.53 o 
  -1  -9   5       69.57       61.90      4.28 o 
   0  -9   5      113.34      115.99      2.91 o 
   1  -9   5        3.07        4.57      0.56 o 
   2  -9   5       54.62       55.69      1.66 o 
   3  -9   5       23.83       23.69      1.39 o 
   4  -9   5       59.69       60.58      2.99 o 
   5  -9   5        0.03        0.50      0.55 o 
   6  -9   5        0.01       -0.06      0.70 o 
  -4  -8   5        1.36        2.09      0.85 o 
  -3  -8   5       24.93       25.28      2.03 o 
  -2  -8   5       35.90       33.41      1.27 o 
  -1  -8   5       16.74       18.06      0.95 o 
   0  -8   5      285.91      267.94      3.71 o 
   1  -8   5     1032.52     1034.60     12.56 o 
   2  -8   5       11.71       10.80      0.68 o 
   3  -8   5        0.02        0.80      0.44 o 
   4  -8   5       44.32       52.23      2.16 o 
   5  -8   5       35.96       37.70      2.63 o 
   6  -8   5        3.48        2.11      0.77 o 
  -5  -7   5       10.42       10.74      1.26 o 
  -4  -7   5       46.59       51.46      1.85 o 
  -3  -7   5       10.05        7.70      0.65 o 
  -2  -7   5       81.28       86.33      2.02 o 
  -1  -7   5      129.66      128.04      2.38 o 
   0  -7   5      235.41      227.09      3.16 o 
   1  -7   5       34.63       41.58      1.30 o 
   2  -7   5      165.20      168.32      2.62 o 
   3  -7   5       34.19       37.29      1.19 o 
   4  -7   5       10.20       11.75      0.91 o 
   5  -7   5      221.66      227.39      5.24 o 
   6  -7   5       35.13       27.76      2.03 o 
  -5  -6   5       72.84       76.11      2.04 o 
  -4  -6   5        2.05        2.54      0.45 o 
  -3  -6   5      228.88      220.45      3.55 o 
  -2  -6   5        0.00        0.36      0.27 o 
  -1  -6   5       99.26       98.20      1.66 o 
   0  -6   5      251.58      247.75      3.07 o 
   1  -6   5      231.85      242.69      3.06 o 
   2  -6   5      160.65      152.51      2.37 o 
   3  -6   5        1.43        2.47      0.37 o 
   4  -6   5      196.86      193.73      4.49 o 
   5  -6   5      181.10      153.53      4.61 o 
   6  -6   5       70.01       66.31      3.00 o 
   7  -6   5       11.49       12.28      1.52 o 
  -6  -5   5       49.81       42.09      2.06 o 
  -5  -5   5       33.69       36.65      1.30 o 
  -4  -5   5        1.36        1.03      0.34 o 
  -3  -5   5       36.82       26.83      0.87 o 
  -2  -5   5       58.39       64.68      1.43 o 
  -1  -5   5      187.93      214.40      2.81 o 
   0  -5   5       84.96       78.43      1.26 o 
   1  -5   5        8.59       10.65      0.63 o 
   2  -5   5      601.64      644.88      6.38 o 
   3  -5   5      279.30      251.98      3.46 o 
   4  -5   5      134.23      135.02      2.70 o 
   5  -5   5       22.30       22.43      2.61 o 
   6  -5   5        3.94        4.29      1.36 o 
   7  -5   5       39.09       39.25      2.44 o 
  -6  -4   5       40.99       42.19      2.19 o 
  -5  -4   5        7.06        7.69      0.93 o 
  -4  -4   5       17.31       19.00      0.84 o 
  -3  -4   5       72.86       70.30      1.38 o 
  -2  -4   5       15.18       17.67      0.62 o 
  -1  -4   5      212.26      218.45      3.07 o 
   0  -4   5      182.62      190.60      2.32 o 
   1  -4   5       53.26       61.92      1.16 o 
   2  -4   5       12.93       13.33      0.40 o 
   3  -4   5      220.83      216.40      2.72 o 
   4  -4   5      557.16      547.08      7.14 o 
   5  -4   5       48.61       46.76      2.23 o 
   6  -4   5       53.96       57.60      2.65 o 
   7  -4   5       37.91       39.52      3.10 o 
  -7  -3   5      128.56      136.09      4.14 o 
  -6  -3   5        1.62        1.53      1.22 o 
  -5  -3   5      429.36      417.40      6.84 o 
  -4  -3   5      408.68      400.85      8.22 o 
  -3  -3   5        0.03        1.29      0.27 o 
  -2  -3   5        1.92        3.03      0.27 o 
  -1  -3   5       16.33       32.20      0.89 o 
   0  -3   5      705.73      777.35      7.42 o 
   1  -3   5      174.81      203.68      2.32 o 
   2  -3   5     1457.56     1460.14     12.27 o 
   3  -3   5        7.91       15.44      0.63 o 
   4  -3   5        2.10        4.79      0.41 o 
   5  -3   5       85.33       85.33      2.35 o 
   6  -3   5      113.73      112.23      3.92 o 
   7  -3   5       17.45       20.07      2.05 o 
  -7  -2   5       27.27       28.58      2.41 o 
  -6  -2   5      180.18      183.12      5.79 o 
  -5  -2   5        5.60        7.65      0.84 o 
  -4  -2   5       66.61       63.99      1.76 o 
  -3  -2   5        6.43        7.63      0.59 o 
  -2  -2   5       75.71       77.03      1.22 o 
  -1  -2   5      334.66      367.92      3.86 o 
   0  -2   5       59.00       76.49      1.07 o 
   1  -2   5     1514.92     1698.52     14.68 o 
   2  -2   5       46.77       44.81      0.82 o 
   3  -2   5       52.49       49.92      1.21 o 
   4  -2   5      128.61      116.32      1.98 o 
   5  -2   5       26.12       24.39      1.10 o 
   6  -2   5        1.73        2.32      0.55 o 
   7  -2   5        6.36        5.62      1.19 o 
  -7  -1   5       25.52       30.15      3.47 o 
  -6  -1   5        7.91        9.74      1.65 o 
  -5  -1   5       55.85       61.15      1.99 o 
  -4  -1   5       67.30       66.67      1.67 o 
  -3  -1   5      762.52      772.25      8.45 o 
  -2  -1   5      102.11      126.19      2.00 o 
  -1  -1   5       81.62       94.11      1.24 o 
   0  -1   5     3249.50     3113.52     61.69 o 
   1  -1   5      197.73      210.61      2.05 o 
   2  -1   5      589.75      613.01      6.12 o 
   3  -1   5       79.66       83.30      1.25 o 
   4  -1   5      624.16      632.64      6.94 o 
   5  -1   5       67.90       64.16      1.61 o 
   6  -1   5       65.66       64.38      2.00 o 
   7  -1   5       50.17       50.91      3.12 o 
  -7   0   5       30.48       26.77      2.32 o 
  -6   0   5       12.23       11.11      1.45 o 
  -5   0   5      243.74      228.85      6.23 o 
  -4   0   5        2.05        2.69      0.48 o 
  -3   0   5      829.75      925.40     12.33 o 
  -2   0   5     1327.01     1414.57     15.77 o 
  -1   0   5      874.17      859.65      8.57 o 
   0   0   5      102.61      111.20      1.08 o 
   1   0   5       14.53       14.90      0.42 o 
   2   0   5      474.27      445.80      4.25 o 
   3   0   5        0.36        0.16      0.17 o 
   4   0   5       27.93       31.81      0.88 o 
   5   0   5      644.70      649.48      8.51 o 
   6   0   5        9.85        9.85      0.80 o 
   7   0   5       35.65       30.08      3.15 o 
  -7   1   5       49.77       50.01      2.90 o 
  -6   1   5      207.59      214.85      6.32 o 
  -5   1   5      102.80      102.02      3.31 o 
  -4   1   5      141.82      140.53      2.59 o 
  -3   1   5      221.73      209.20      3.95 o 
  -2   1   5      184.81      219.43      2.66 o 
  -1   1   5      403.05      437.68      4.44 o 
   0   1   5        1.54        1.20      0.13 o 
   1   1   5      180.67      194.78      1.86 o 
   2   1   5       21.24       17.63      0.57 o 
   3   1   5       59.78       57.22      1.00 o 
   4   1   5      328.09      296.01      4.04 o 
   5   1   5       35.40       32.13      1.20 o 
   6   1   5      133.34      140.06      3.17 o 
   7   1   5       23.40       24.83      4.96 o 
  -7   2   5        0.04        0.48      0.74 o 
  -6   2   5       22.15       14.62      1.57 o 
  -5   2   5      207.74      223.47      6.81 o 
  -4   2   5      179.71      183.53      3.16 o 
  -3   2   5      981.30      976.58     14.71 o 
  -2   2   5     1393.43     1632.27     20.41 o 
  -1   2   5      256.41      300.59      3.20 o 
   0   2   5       19.55       17.02      0.48 o 
   1   2   5      210.66      212.51      2.18 o 
   2   2   5      126.67      137.90      1.74 o 
   3   2   5       22.37       19.22      0.62 o 
   4   2   5      448.97      441.76      5.11 o 
   5   2   5       10.19        8.96      0.74 o 
   6   2   5        2.36        2.05      0.73 o 
  -7   3   5        0.18       -0.33      0.69 o 
  -6   3   5       21.68       29.20      1.51 o 
  -5   3   5       32.44       27.18      1.41 o 
  -4   3   5       82.63       79.44      1.74 o 
  -3   3   5        6.39        5.15      0.51 o 
  -2   3   5        0.99        3.77      0.45 o 
  -1   3   5        1.37        1.72      0.18 o 
   0   3   5       13.72       14.39      0.41 o 
   1   3   5        7.85       12.10      0.32 o 
   2   3   5      184.44      178.06      2.31 o 
   3   3   5       53.53       58.64      1.18 o 
   4   3   5       15.03       14.37      0.67 o 
   5   3   5       16.06       15.49      0.84 o 
   6   3   5        0.44        0.93      0.74 o 
  -7   4   5       36.61       42.75      3.35 o 
  -6   4   5        2.18        5.56      0.80 o 
  -5   4   5      825.60      780.96     12.74 o 
  -4   4   5        1.52        2.25      0.60 o 
  -3   4   5      162.01      173.64      4.25 o 
  -2   4   5      937.92     1013.82     11.84 o 
  -1   4   5      600.14      604.13      6.15 o 
   0   4   5       35.96       42.75      0.72 o 
   1   4   5      590.72      596.39      5.39 o 
   2   4   5      242.67      233.83      2.72 o 
   3   4   5      247.79      256.88      3.59 o 
   4   4   5        9.11        7.44      0.61 o 
   5   4   5       19.41       25.56      2.11 o 
   6   4   5       11.51       15.30      1.70 o 
  -7   5   5       54.41       59.51      2.89 o 
  -6   5   5       97.47       91.43      3.43 o 
  -5   5   5       15.57       18.47      1.46 o 
  -4   5   5       25.38       17.95      1.31 o 
  -3   5   5      742.16      742.74     11.43 o 
  -2   5   5        7.01        9.18      0.46 o 
  -1   5   5      373.97      399.23      4.27 o 
   0   5   5      748.18      736.52      7.71 o 
   1   5   5        4.99        4.22      0.35 o 
   2   5   5       62.86       70.73      1.57 o 
   3   5   5       33.04       34.95      1.18 o 
   4   5   5       70.02       72.89      2.13 o 
   5   5   5        0.99       -0.46      0.49 o 
   6   5   5       32.46       32.86      1.82 o 
  -7   6   5        1.07        0.97      0.80 o 
  -6   6   5        8.51        7.05      1.16 o 
  -5   6   5       12.73       13.03      3.91 o 
  -4   6   5      367.48      367.97      8.15 o 
  -3   6   5       15.06       13.86      0.82 o 
  -2   6   5        5.95        6.14      0.48 o 
  -1   6   5      160.48      179.95      3.25 o 
   0   6   5       67.88       62.50      1.28 o 
   1   6   5       17.99       14.08      0.79 o 
   2   6   5      100.16      103.86      2.39 o 
   3   6   5       80.10       84.91      1.95 o 
   4   6   5       25.43       27.24      1.31 o 
   5   6   5        8.14        5.36      0.80 o 
  -7   7   5        7.03        8.46      1.61 o 
  -6   7   5       10.37       10.34      1.37 o 
  -5   7   5       47.98       45.61      2.67 o 
  -4   7   5      252.36      252.12     11.91 o 
  -3   7   5      186.67      188.98      6.20 o 
  -2   7   5       71.72       61.82      1.70 o 
  -1   7   5      105.71      102.49      1.63 o 
   0   7   5        1.16       -0.02      0.35 o 
   1   7   5       15.02       13.96      0.86 o 
   2   7   5       87.83       94.88      2.36 o 
   3   7   5       12.69       12.29      0.81 o 
   4   7   5      671.40      644.34     12.11 o 
   5   7   5        0.68        0.37      0.67 o 
  -6   8   5        2.90        3.55      1.07 o 
  -5   8   5        3.22        3.77      1.01 o 
  -4   8   5       88.82       76.87      3.34 o 
  -3   8   5     1059.42     1061.95     21.22 o 
  -2   8   5        7.96        6.12      0.86 o 
  -1   8   5       74.86       74.90      1.39 o 
   0   8   5       11.10       11.75      1.04 o 
   1   8   5       14.38       13.98      0.97 o 
   2   8   5       15.61       17.92      1.39 o 
   3   8   5       14.08       14.91      1.21 o 
   4   8   5      122.67      110.79      2.86 o 
  -6   9   5       94.09      105.84      5.71 o 
  -5   9   5        1.98        1.84      0.92 o 
  -4   9   5      155.91      147.71      5.07 o 
  -3   9   5       25.82       23.36      1.64 o 
  -2   9   5       15.82       11.62      1.33 o 
  -1   9   5       14.56       13.88      0.72 o 
   0   9   5       27.81       29.43      1.36 o 
   1   9   5       40.38       37.78      2.53 o 
   2   9   5        0.52        0.54      0.56 o 
   3   9   5       40.39       43.00      2.01 o 
  -5  10   5      156.66      175.30      6.05 o 
  -4  10   5        7.93       10.09      2.85 o 
  -3  10   5        2.78        3.09      0.91 o 
  -2  10   5        4.74        3.39      0.81 o 
  -1  10   5        5.35        7.03      0.98 o 
   0  10   5       21.53       21.23      1.45 o 
   1  10   5        5.91        6.29      1.03 o 
   2  10   5       85.82       83.89      2.86 o 
  -4  11   5       22.04       23.38      1.87 o 
  -3  11   5       49.85       50.05      4.32 o 
  -2  11   5       47.75       48.44      2.35 o 
  -1  11   5       47.66       45.42      2.21 o 
   0  11   5        1.33        0.97      0.70 o 
   1  11   5       72.49       70.05      3.37 o 
  -1 -11   6      122.24      129.97      4.44 o 
   0 -11   6        0.01        0.25      0.70 o 
   1 -11   6       55.76       58.91      3.60 o 
   2 -11   6       55.99       59.44      3.91 o 
   3 -11   6       50.70       50.89      2.22 o 
  -2 -10   6        8.04        5.32      1.10 o 
  -1 -10   6        0.04        0.57      0.62 o 
   0 -10   6       49.59       49.89      2.41 o 
   1 -10   6       15.24       17.09      2.32 o 
   2 -10   6       65.66       70.75      2.03 o 
   3 -10   6        5.47        8.98      1.06 o 
   4 -10   6       22.05       21.53      1.59 o 
  -3  -9   6       29.00       30.64      2.79 o 
  -2  -9   6       11.79       10.01      1.03 o 
  -1  -9   6       38.61       36.64      1.40 o 
   0  -9   6       28.07       25.68      1.34 o 
   1  -9   6       33.91       30.94      1.69 o 
   2  -9   6       90.91       96.06      2.33 o 
   3  -9   6      149.22      146.43      3.74 o 
   4  -9   6       23.58       28.33      1.94 o 
   5  -9   6        0.01       -0.07      0.56 o 
  -4  -8   6      142.33      145.19      8.75 o 
  -3  -8   6       46.85       50.57      1.95 o 
  -2  -8   6       15.28       15.03      0.93 o 
  -1  -8   6        3.23        4.59      0.56 o 
   0  -8   6        6.73        7.87      0.67 o 
   1  -8   6       11.23       12.89      0.72 o 
   2  -8   6      254.47      261.61      4.39 o 
   3  -8   6      213.45      210.48      3.87 o 
   4  -8   6      263.80      265.52      7.84 o 
   5  -8   6        4.12        1.48      0.66 o 
   6  -8   6       57.61       59.49      2.61 o 
  -5  -7   6        4.06        2.74      0.70 o 
  -4  -7   6       52.49       50.94      1.84 o 
  -3  -7   6        7.01        7.73      0.75 o 
  -2  -7   6       73.95       70.91      1.71 o 
  -1  -7   6        6.03        6.47      0.54 o 
   0  -7   6      116.55      107.75      1.88 o 
   1  -7   6      625.58      642.14      7.55 o 
   2  -7   6       23.98       17.92      0.75 o 
   3  -7   6      122.86      125.01      2.44 o 
   4  -7   6       37.57       40.73      1.58 o 
   5  -7   6      100.43      111.09      3.39 o 
   6  -7   6       23.88       22.60      2.67 o 
  -5  -6   6       30.62       35.60      1.61 o 
  -4  -6   6       13.78       18.84      1.40 o 
  -3  -6   6        2.57        3.60      0.48 o 
  -2  -6   6      152.09      148.27      2.61 o 
  -1  -6   6      120.53      120.03      2.20 o 
   0  -6   6       15.07       17.19      1.05 o 
   1  -6   6      548.80      504.09      5.63 o 
   2  -6   6      705.87      718.91      8.30 o 
   3  -6   6       95.04       88.63      1.75 o 
   4  -6   6       12.79        9.90      0.83 o 
   5  -6   6       31.55       35.33      2.08 o 
   6  -6   6       17.94       16.75      1.66 o 
  -6  -5   6       19.63       20.16      2.62 o 
  -5  -5   6       80.92       79.21      2.63 o 
  -4  -5   6      110.83      107.49      2.70 o 
  -3  -5   6       88.45       85.60      1.65 o 
  -2  -5   6       54.53       49.36      1.25 o 
  -1  -5   6      358.85      375.37      4.52 o 
   0  -5   6        1.75        3.46      0.29 o 
   1  -5   6      563.28      562.30      6.09 o 
   2  -5   6      405.08      421.89      4.45 o 
   3  -5   6      472.72      455.99      5.64 o 
   4  -5   6       39.19       36.28      2.04 o 
   5  -5   6       40.64       37.39      2.12 o 
   7  -5   6       25.04       19.46      3.54 o 
  -6  -4   6       31.64       34.06      3.79 o 
  -5  -4   6       13.69       14.80      1.21 o 
  -4  -4   6       95.12       93.09      1.79 o 
  -3  -4   6       63.76       59.32      1.24 o 
  -2  -4   6      282.07      291.70      4.07 o 
  -1  -4   6        0.02        0.96      0.17 o 
   0  -4   6        0.41        1.11      0.28 o 
   1  -4   6      514.61      488.82      5.62 o 
   2  -4   6      100.71      106.40      1.45 o 
   3  -4   6       88.62       81.68      1.48 o 
   4  -4   6      134.94      133.28      2.72 o 
   5  -4   6       24.83       25.40      1.29 o 
   6  -4   6      125.19      116.87      4.13 o 
   7  -4   6       56.77       56.67      2.92 o 
  -6  -3   6       16.68       22.65      1.52 o 
  -5  -3   6       55.86       54.99      1.80 o 
  -4  -3   6        0.37        2.37      0.46 o 
  -3  -3   6        4.97        6.44      0.38 o 
  -2  -3   6        0.59        1.35      0.26 o 
  -1  -3   6      254.02      266.89      3.02 o 
   0  -3   6      648.41      763.36      7.78 o 
   1  -3   6      859.97      879.77      7.93 o 
   2  -3   6       12.63       11.88      0.42 o 
   3  -3   6      144.87      148.37      2.24 o 
   4  -3   6      191.12      186.25      2.97 o 
   5  -3   6        1.39        0.71      0.43 o 
   6  -3   6      113.88      115.06      8.81 o 
   7  -3   6        6.41        5.97      1.19 o 
  -7  -2   6       17.83       20.39      1.69 o 
  -6  -2   6       35.99       40.52      2.00 o 
  -5  -2   6      157.06      154.00      3.71 o 
  -4  -2   6      199.02      191.37      3.56 o 
  -3  -2   6      236.61      273.91      3.99 o 
  -2  -2   6      100.60      103.83      1.86 o 
  -1  -2   6       30.42       30.98      0.68 o 
   0  -2   6        0.77        1.67      0.19 o 
   1  -2   6      626.61      647.83      5.92 o 
   2  -2   6       20.94       24.51      0.62 o 
   3  -2   6        0.03        1.25      0.25 o 
   4  -2   6       58.11       53.73      1.16 o 
   5  -2   6       74.87       80.68      2.37 o 
   6  -2   6       69.67       75.37      3.96 o 
   7  -2   6       23.18       21.04      1.96 o 
  -7  -1   6       50.42       61.29      3.38 o 
  -6  -1   6      296.31      280.24      7.72 o 
  -5  -1   6       45.72       44.54      1.55 o 
  -4  -1   6      896.20      865.25     10.90 o 
  -3  -1   6      550.63      522.70      6.81 o 
  -2  -1   6        4.33        7.17      0.36 o 
  -1  -1   6       60.16       48.24      0.85 o 
   0  -1   6       26.52       38.21      0.63 o 
   1  -1   6      358.80      350.20      3.23 o 
   2  -1   6       88.71       96.59      1.47 o 
   3  -1   6      366.52      352.80      3.69 o 
   4  -1   6        0.46        0.67      0.30 o 
   5  -1   6        0.13        0.52      0.40 o 
   6  -1   6      150.97      153.55      3.31 o 
   7  -1   6       20.10       22.97      2.48 o 
  -7   0   6        4.18        6.34      1.40 o 
  -6   0   6       99.78       92.13      3.82 o 
  -5   0   6      184.38      157.40      4.91 o 
  -4   0   6      178.71      182.27      3.95 o 
  -3   0   6       33.95       35.99      0.95 o 
  -2   0   6      403.12      426.67      5.87 o 
  -1   0   6        0.06        0.33      0.11 o 
   0   0   6        0.01        5.98      0.42 o 
   1   0   6        0.56        1.46      0.27 o 
   2   0   6      847.24      899.33      8.51 o 
   3   0   6       41.32       42.42      0.97 o 
   4   0   6      265.22      253.98      3.61 o 
   5   0   6       62.27       61.24      1.64 o 
   6   0   6        1.04        0.56      0.60 o 
   7   0   6        1.15        0.40      1.01 o 
  -7   1   6       17.26       15.47      1.84 o 
  -6   1   6        0.86        1.20      0.74 o 
  -5   1   6        3.57        2.39      0.87 o 
  -4   1   6      243.88      242.17      4.56 o 
  -3   1   6      304.03      337.72      4.92 o 
  -2   1   6      696.03      740.40      8.63 o 
  -1   1   6        4.08       10.29      0.41 o 
   0   1   6      963.16     1003.64     10.88 o 
   1   1   6     1201.63     1177.61     10.50 o 
   2   1   6      109.79      116.03      1.43 o 
   3   1   6      204.20      201.28      2.48 o 
   4   1   6      175.81      185.44      2.89 o 
   5   1   6      152.35      156.86      2.96 o 
   6   1   6       18.92       22.27      1.50 o 
  -7   2   6        4.97        6.68      1.99 o 
  -6   2   6       91.33       87.08      3.64 o 
  -5   2   6       14.65       10.73      0.87 o 
  -4   2   6      598.49      561.99     12.63 o 
  -3   2   6        7.62       15.46      0.82 o 
  -2   2   6      491.29      514.48      6.24 o 
  -1   2   6     1532.46     1615.32     16.64 o 
   0   2   6        0.04        2.19      0.17 o 
   1   2   6      102.51      107.22      1.16 o 
   2   2   6      111.16      115.45      1.44 o 
   3   2   6       90.62       84.93      1.46 o 
   4   2   6        6.83        8.87      0.57 o 
   5   2   6        2.21        1.76      0.51 o 
   6   2   6      191.52      196.91      7.89 o 
  -7   3   6        4.41        5.40      1.27 o 
  -6   3   6      131.83      140.11      6.76 o 
  -5   3   6       94.57       95.86      3.85 o 
  -4   3   6      259.47      251.85      4.86 o 
  -3   3   6      383.72      413.89      6.93 o 
  -2   3   6      103.27       88.65      2.10 o 
  -1   3   6       55.66       70.52      1.15 o 
   0   3   6      100.96      116.19      1.51 o 
   1   3   6      349.32      362.45      3.20 o 
   2   3   6       12.75       15.42      0.52 o 
   3   3   6       78.13      104.85      3.05 o 
   4   3   6       43.83       44.24      1.13 o 
   5   3   6       91.82       84.65      2.33 o 
   6   3   6        4.68        3.44      1.19 o 
  -7   4   6       17.98       15.20      1.84 o 
  -6   4   6        0.58        0.63      0.51 o 
  -5   4   6        3.41        2.05      0.56 o 
  -4   4   6      518.00      525.57     10.69 o 
  -3   4   6      199.40      208.45      4.90 o 
  -2   4   6      503.02      521.69      5.86 o 
  -1   4   6      411.30      454.53      4.80 o 
   0   4   6      112.23      110.13      1.49 o 
   1   4   6      323.71      315.53      2.87 o 
   2   4   6        6.01        5.51      0.44 o 
   3   4   6       60.67       63.59      1.55 o 
   4   4   6       12.31       12.80      0.80 o 
   5   4   6      138.08      137.27      3.80 o 
   6   4   6        0.09        0.29      0.94 o 
  -7   5   6       29.11       31.89      3.47 o 
  -6   5   6        0.15        0.81      0.65 o 
  -5   5   6       67.10       68.06      2.70 o 
  -4   5   6      158.75      158.66      5.03 o 
  -3   5   6      166.53      164.38      3.36 o 
  -2   5   6        0.95        1.39      0.23 o 
  -1   5   6      320.20      332.18      4.05 o 
   0   5   6        5.18        5.77      0.34 o 
   1   5   6      115.81      107.68      1.92 o 
   2   5   6       31.63       28.47      1.10 o 
   3   5   6        4.65        4.49      0.60 o 
   4   5   6      100.26       91.05      3.37 o 
   5   5   6        5.82        7.24      1.00 o 
  -7   6   6       59.42       75.48      3.72 o 
  -6   6   6       21.83       25.44      1.87 o 
  -5   6   6       29.57       26.47      1.75 o 
  -4   6   6      528.15      511.97      8.56 o 
  -3   6   6       14.93       15.17      0.81 o 
  -2   6   6       76.38       75.27      1.39 o 
  -1   6   6      617.30      592.69      8.45 o 
   0   6   6      204.54      201.08      2.83 o 
   1   6   6        8.64       10.47      0.71 o 
   2   6   6      121.15      119.00      3.10 o 
   3   6   6       31.84       38.45      1.30 o 
   4   6   6       97.14       91.28      2.77 o 
   5   6   6        1.25        2.94      0.85 o 
  -7   7   6       11.14       11.19      1.86 o 
  -6   7   6       43.10       38.68      3.54 o 
  -5   7   6       59.70       55.20      2.58 o 
  -4   7   6      242.70      265.82     13.77 o 
  -3   7   6      432.56      418.43      6.58 o 
  -2   7   6      343.70      339.77      5.50 o 
  -1   7   6        1.16        1.34      0.41 o 
   0   7   6      112.55      107.41      2.09 o 
   1   7   6      223.43      229.02      4.13 o 
   2   7   6        4.00        5.49      0.69 o 
   3   7   6       10.18        9.27      0.98 o 
   4   7   6       56.95       62.01      2.34 o 
  -6   8   6        5.08        5.68      1.23 o 
  -5   8   6        1.08        0.07      0.87 o 
  -4   8   6       40.69       36.54      4.16 o 
  -3   8   6      263.02      271.60      5.93 o 
  -2   8   6       23.03       22.07      1.12 o 
  -1   8   6       29.29       35.70      1.37 o 
   0   8   6       54.42       59.01      1.53 o 
   1   8   6       63.37       64.14      1.90 o 
   2   8   6       59.99       58.42      2.93 o 
   3   8   6        3.52        1.94      0.86 o 
   4   8   6       92.94       97.57      3.86 o 
  -6   9   6        0.14        1.49      1.24 o 
  -5   9   6       24.91       23.77      2.17 o 
  -4   9   6       53.65       56.70      3.16 o 
  -3   9   6       45.95       49.82      2.25 o 
  -2   9   6       23.75       23.68      1.57 o 
  -1   9   6        7.83        8.00      1.22 o 
   0   9   6       51.67       56.24      1.81 o 
   1   9   6        4.44        4.63      0.84 o 
   2   9   6       29.37       29.57      1.00 o 
   3   9   6       11.24       17.63      1.71 o 
  -5  10   6        0.32        0.66      0.92 o 
  -4  10   6        1.61        1.12      0.71 o 
  -3  10   6       52.15       49.89      2.42 o 
  -2  10   6      416.85      423.49     10.97 o 
  -1  10   6        1.57        0.91      0.58 o 
   0  10   6       60.78       61.79      2.01 o 
   1  10   6        1.62        1.71      0.69 o 
   2  10   6       13.37       12.38      1.52 o 
  -4  11   6        0.78        0.70      0.80 o 
  -3  11   6       28.19       30.06      2.02 o 
  -2  11   6        2.33        2.29      0.86 o 
  -1  11   6        0.00        0.38      0.67 o 
   0  11   6       38.39       48.08      2.79 o 
   0 -11   7       39.61       44.30      2.41 o 
   1 -11   7       35.87       38.18      2.26 o 
   2 -11   7       37.13       37.92      2.26 o 
   3 -11   7       41.10       47.06      2.20 o 
  -2 -10   7       22.98       18.66      1.61 o 
  -1 -10   7        6.58        8.11      1.19 o 
   0 -10   7       48.42       53.09      2.00 o 
   1 -10   7       91.43       98.38      4.01 o 
   2 -10   7       44.01       45.26      1.64 o 
   3 -10   7       30.06       26.96      1.64 o 
   4 -10   7       15.56       17.19      1.44 o 
  -3  -9   7       77.79       87.85      4.22 o 
  -2  -9   7        7.19        7.69      0.89 o 
  -1  -9   7       12.71       15.73      1.78 o 
   0  -9   7      295.75      295.15      5.74 o 
   1  -9   7        1.95        0.97      0.67 o 
   2  -9   7      104.58      103.03      2.46 o 
   3  -9   7       17.65       15.00      0.97 o 
   4  -9   7       51.05       51.00      2.19 o 
   5  -9   7       33.50       38.27      2.62 o 
  -4  -8   7       27.04       28.40      1.80 o 
  -3  -8   7        2.06        3.47      0.71 o 
  -2  -8   7        0.06        0.38      0.41 o 
  -1  -8   7        0.03        0.29      0.35 o 
   0  -8   7        3.90        5.33      0.62 o 
   1  -8   7       20.47       20.71      0.89 o 
   2  -8   7        0.31       -0.21      0.30 o 
   3  -8   7       91.65       89.48      2.24 o 
   4  -8   7        6.47        4.04      0.80 o 
   5  -8   7       27.32       29.18      1.81 o 
  -5  -7   7        0.96        2.60      0.63 o 
  -4  -7   7       51.55       53.68      2.00 o 
  -3  -7   7      123.23      116.04      2.92 o 
  -2  -7   7       15.15       14.11      0.85 o 
  -1  -7   7       55.18       53.40      2.29 o 
   0  -7   7      177.26      171.87      2.99 o 
   1  -7   7      353.79      311.84      4.16 o 
   2  -7   7      120.15      105.34      2.03 o 
   3  -7   7      100.96      100.61      2.16 o 
   4  -7   7      171.16      179.25      3.30 o 
   5  -7   7        5.84        8.30      1.10 o 
   6  -7   7       17.91       19.62      1.57 o 
  -5  -6   7      104.61      104.21      3.22 o 
  -4  -6   7      124.36      115.48      2.53 o 
  -3  -6   7      235.42      237.87      5.09 o 
  -2  -6   7      255.75      237.10      3.70 o 
  -1  -6   7       14.40       17.02      0.79 o 
   0  -6   7       77.10       73.24      1.41 o 
   1  -6   7       16.43       16.84      0.69 o 
   2  -6   7      105.37      121.83      2.77 o 
   3  -6   7      134.68      123.28      2.22 o 
   4  -6   7      137.84      145.07      3.17 o 
   5  -6   7      180.35      182.42      4.53 o 
   6  -6   7        2.63        2.97      1.18 o 
  -6  -5   7        0.00       -0.19      0.66 o 
  -5  -5   7      288.47      279.19      6.70 o 
  -4  -5   7        6.82        8.59      0.63 o 
  -3  -5   7      117.63      109.69      2.37 o 
  -2  -5   7       65.44       69.94      1.54 o 
  -1  -5   7       29.55       31.73      0.95 o 
   0  -5   7       15.80       12.31      0.53 o 
   1  -5   7       22.97       19.20      0.67 o 
   2  -5   7      805.67      815.53      8.48 o 
   3  -5   7       26.53       27.77      0.99 o 
   4  -5   7      167.59      166.71      3.28 o 
   5  -5   7       62.41       62.35      2.71 o 
   6  -5   7       28.76       35.08      3.91 o 
  -6  -4   7       23.72       28.65      1.77 o 
  -5  -4   7      287.76      264.57      5.80 o 
  -4  -4   7       49.97       46.35      1.70 o 
  -3  -4   7       19.05       22.12      1.11 o 
  -2  -4   7       18.96       16.33      0.66 o 
  -1  -4   7       92.84       88.18      1.50 o 
   0  -4   7      100.87      106.98      1.66 o 
   1  -4   7        2.33        7.64      0.83 o 
   2  -4   7      366.92      350.21      3.81 o 
   3  -4   7      735.35      729.26      8.19 o 
   4  -4   7      158.39      155.31      3.09 o 
   5  -4   7        8.07        8.89      0.91 o 
   6  -4   7       18.39       22.19      1.88 o 
  -6  -3   7        2.07        0.47      0.88 o 
  -5  -3   7       58.30       59.80      2.72 o 
  -4  -3   7       31.27       30.28      1.23 o 
  -3  -3   7      294.66      280.41      4.66 o 
  -2  -3   7       39.49       35.01      0.86 o 
  -1  -3   7      169.18      170.80      2.36 o 
   0  -3   7      825.13      836.94      9.10 o 
   1  -3   7       11.34        8.92      0.39 o 
   2  -3   7      251.14      257.78      3.11 o 
   3  -3   7       78.24       92.69      1.78 o 
   4  -3   7      292.00      301.53      4.34 o 
   5  -3   7        0.64        0.57      0.54 o 
   6  -3   7       21.71       21.68      2.27 o 
   7  -3   7       92.94       88.19      4.34 o 
  -7  -2   7       23.27       19.96      3.04 o 
  -6  -2   7      183.28      199.31      4.94 o 
  -5  -2   7      147.73      150.70      4.23 o 
  -4  -2   7      323.18      344.04      5.58 o 
  -3  -2   7      123.55      124.15      2.50 o 
  -2  -2   7      503.38      490.37      7.07 o 
  -1  -2   7      430.16      441.17      4.88 o 
   0  -2   7        4.00       17.79      0.62 o 
   1  -2   7      216.69      239.12      2.76 o 
   2  -2   7       27.02       19.38      0.60 o 
   3  -2   7       10.02       11.55      0.91 o 
   4  -2   7       37.81       34.90      1.08 o 
   5  -2   7      164.43      165.37      3.20 o 
   6  -2   7        7.52        8.91      0.98 o 
   7  -2   7       47.66       44.79      2.79 o 
  -7  -1   7       42.27       54.95      3.04 o 
  -6  -1   7       37.14       32.96      1.86 o 
  -5  -1   7       98.99       99.17      3.31 o 
  -4  -1   7       50.79       56.43      2.36 o 
  -3  -1   7      138.61      128.97      1.94 o 
  -2  -1   7        0.90        0.23      0.16 o 
  -1  -1   7        4.82        4.40      0.28 o 
   0  -1   7      714.63      744.10      6.91 o 
   1  -1   7      214.47      250.86      2.57 o 
   2  -1   7      269.16      270.67      3.24 o 
   3  -1   7        0.05        0.34      0.22 o 
   4  -1   7      125.51      116.03      2.07 o 
   5  -1   7      137.36      136.89      3.04 o 
   6  -1   7        7.30        6.49      0.93 o 
   7  -1   7       64.83       65.89      3.36 o 
  -7   0   7        7.65       14.12      1.84 o 
  -6   0   7        2.36        1.27      0.83 o 
  -5   0   7        7.52        5.52      0.85 o 
  -4   0   7       93.44       97.59      2.29 o 
  -3   0   7      428.44      409.52      4.77 o 
  -2   0   7      613.60      677.40      9.01 o 
  -1   0   7      121.77      119.90      1.74 o 
   0   0   7       58.87       57.55      1.11 o 
   1   0   7      418.49      474.32      5.05 o 
   2   0   7       59.57       56.79      1.09 o 
   3   0   7      114.12      114.35      1.73 o 
   4   0   7       20.18       17.65      0.89 o 
   5   0   7       20.55       21.99      1.19 o 
   6   0   7       32.44       31.75      1.70 o 
  -7   1   7        1.57        3.04      1.07 o 
  -6   1   7       60.21       65.76      3.97 o 
  -5   1   7      450.09      433.86     10.09 o 
  -4   1   7       16.53       20.06      0.78 o 
  -3   1   7     1166.54     1160.78     13.35 o 
  -2   1   7     1402.81     1512.99     16.99 o 
  -1   1   7      365.46      408.44      5.67 o 
   0   1   7      325.80      318.44      3.84 o 
   1   1   7        9.66       16.24      0.48 o 
   2   1   7      149.78      141.91      2.26 o 
   3   1   7      141.02      138.92      1.85 o 
   4   1   7       84.27       86.41      2.11 o 
   5   1   7       18.29       17.14      0.99 o 
   6   1   7        2.09        2.08      0.83 o 
  -7   2   7       28.56       32.89      2.50 o 
  -6   2   7        9.24        6.50      1.99 o 
  -5   2   7      243.50      226.07      6.19 o 
  -4   2   7      387.91      351.67     10.14 o 
  -3   2   7       63.80       66.41      1.40 o 
  -2   2   7      223.57      237.13      2.96 o 
  -1   2   7      419.37      444.99      6.24 o 
   0   2   7       23.54       20.17      0.46 o 
   1   2   7       77.59       75.48      0.89 o 
   2   2   7       52.31       48.02      0.96 o 
   3   2   7      215.56      209.12      3.06 o 
   4   2   7        3.36        3.89      0.49 o 
   5   2   7       82.99       83.92      3.40 o 
   6   2   7       57.75       53.99      2.79 o 
  -7   3   7       13.32       16.16      1.88 o 
  -6   3   7       34.54       34.06      4.09 o 
  -5   3   7       43.24       38.90      1.62 o 
  -4   3   7       35.88       40.88      1.51 o 
  -3   3   7       40.44       34.64      1.00 o 
  -2   3   7      203.79      222.32      3.15 o 
  -1   3   7       12.09       12.06      0.75 o 
   0   3   7      184.49      166.68      2.06 o 
   1   3   7      266.28      266.26      2.45 o 
   2   3   7      376.96      377.23      3.92 o 
   3   3   7        3.57        2.40      0.42 o 
   4   3   7       17.10       15.38      0.99 o 
   5   3   7       55.43       54.55      2.29 o 
   6   3   7       90.23       88.62      3.76 o 
  -7   4   7        4.14        9.49      1.57 o 
  -6   4   7        1.08        1.49      0.79 o 
  -5   4   7      150.45      131.39      3.34 o 
  -4   4   7        1.07        1.33      0.60 o 
  -3   4   7      156.82      151.20      2.84 o 
  -2   4   7      114.79      113.09      1.94 o 
  -1   4   7      224.68      249.67      3.18 o 
   0   4   7     1116.50     1109.74     11.19 o 
   1   4   7        1.57        1.55      0.28 o 
   2   4   7        7.62        9.18      0.50 o 
   3   4   7      170.06      171.99      3.36 o 
   4   4   7        2.36        3.37      0.65 o 
   5   4   7        7.35        8.74      1.07 o 
  -7   5   7       46.77       57.33      4.72 o 
  -6   5   7       19.61       22.44      1.73 o 
  -5   5   7      120.32      128.35      4.47 o 
  -4   5   7        4.39        3.13      0.74 o 
  -3   5   7       37.26       47.48      1.41 o 
  -2   5   7      814.22      833.79      9.12 o 
  -1   5   7       17.28       14.19      0.64 o 
   0   5   7       42.86       40.94      0.97 o 
   1   5   7       89.14       91.15      2.47 o 
   2   5   7       16.46       18.11      0.72 o 
   3   5   7       13.13       16.33      0.98 o 
   4   5   7        2.63        3.28      0.78 o 
   5   5   7       50.35       50.92      2.17 o 
  -7   6   7       22.61       14.89      2.61 o 
  -6   6   7        0.08        0.30      0.65 o 
  -5   6   7        0.24        0.19      0.53 o 
  -4   6   7        3.31        4.08      0.62 o 
  -3   6   7      582.97      566.66      8.13 o 
  -2   6   7      220.77      226.67      7.13 o 
  -1   6   7      161.64      161.14      3.09 o 
   0   6   7      169.79      166.97      2.66 o 
   1   6   7       18.29       15.63      0.91 o 
   2   6   7       66.45       68.92      2.79 o 
   3   6   7       48.67       52.53      3.29 o 
   4   6   7       41.06       35.22      1.77 o 
   5   6   7       35.50       39.61      2.22 o 
  -6   7   7       12.88       19.75      1.78 o 
  -5   7   7       16.86       21.47      1.66 o 
  -4   7   7       33.75       33.29      1.61 o 
  -3   7   7      137.20      132.34      2.92 o 
  -2   7   7      141.13      154.03      4.01 o 
  -1   7   7        7.68        7.91      0.69 o 
   0   7   7      213.01      219.14      3.85 o 
   1   7   7       14.16       16.49      0.94 o 
   2   7   7       69.03       66.86      1.76 o 
   3   7   7      141.06      129.66      8.13 o 
   4   7   7        2.23        3.67      2.48 o 
  -6   8   7        8.24       11.66      1.49 o 
  -5   8   7       32.82       31.89      2.85 o 
  -4   8   7       21.87       20.93      1.82 o 
  -3   8   7      374.60      368.15     10.00 o 
  -2   8   7       17.67       16.64      1.10 o 
  -1   8   7        6.96        9.39      1.07 o 
   0   8   7      130.44      128.41      3.10 o 
   1   8   7      215.65      219.95      4.81 o 
   2   8   7        1.58        1.55      0.79 o 
   3   8   7       61.59       68.92      3.07 o 
  -5   9   7       62.21       60.24      4.72 o 
  -4   9   7       41.61       40.85      2.22 o 
  -3   9   7       70.22       79.66      2.90 o 
  -2   9   7      465.91      458.49      8.79 o 
  -1   9   7       59.44       58.11      2.44 o 
   0   9   7       18.41       18.89      1.31 o 
   1   9   7       72.75       68.34      3.04 o 
   2   9   7       27.24       29.63      2.05 o 
  -5  10   7        3.30        4.01      1.19 o 
  -4  10   7        0.58        2.01      0.80 o 
  -3  10   7        0.23       -0.22      0.70 o 
  -2  10   7       13.60       15.55      1.79 o 
  -1  10   7        5.74        5.88      0.96 o 
   0  10   7       66.74       68.25      2.48 o 
   1  10   7        4.62        3.78      1.10 o 
  -3  11   7        8.16        7.88      1.23 o 
  -2  11   7       62.64       63.18      2.76 o 
  -1  11   7        0.23        0.41      0.67 o 
   0  11   7       20.45       26.43      3.35 o 
   1 -11   8       18.77       19.58      1.99 o 
  -1 -10   8       16.07       19.25      1.61 o 
   0 -10   8       82.47       88.53      2.71 o 
   1 -10   8        9.00        7.94      0.93 o 
   2 -10   8       42.77       44.17      1.94 o 
   3 -10   8      101.03      113.12      2.84 o 
   4 -10   8        5.67        4.45      1.61 o 
  -3  -9   8       40.29       37.46      2.17 o 
  -2  -9   8       47.30       48.65      1.92 o 
  -1  -9   8        6.02        4.11      1.43 o 
   0  -9   8        0.12        0.93      0.55 o 
   1  -9   8      150.71      158.83      4.03 o 
   2  -9   8        1.08        0.74      0.42 o 
   3  -9   8        6.73        5.91      0.75 o 
   4  -9   8        2.56        1.97      0.74 o 
  -4  -8   8       23.48       25.70      1.43 o 
  -3  -8   8      112.47      105.70      2.91 o 
  -2  -8   8        0.07        0.08      0.55 o 
  -1  -8   8       22.35       21.41      1.07 o 
   0  -8   8        0.48        2.27      0.60 o 
   1  -8   8       70.91       74.26      2.02 o 
   2  -8   8       27.55       25.94      1.14 o 
   3  -8   8       53.16       56.66      2.08 o 
   4  -8   8       32.92       31.50      1.39 o 
   5  -8   8       31.53       36.17      1.97 o 
  -4  -7   8      182.13      184.94      4.25 o 
  -3  -7   8        0.32        0.56      0.50 o 
  -2  -7   8      146.86      134.15      2.81 o 
  -1  -7   8       77.18       76.17      1.94 o 
   0  -7   8      109.15      119.91      2.87 o 
   1  -7   8      279.27      286.27      4.17 o 
   2  -7   8       10.19       12.89      0.74 o 
   3  -7   8      262.74      264.39      4.55 o 
   4  -7   8        9.65        7.30      0.78 o 
   5  -7   8      140.46      149.33      4.91 o 
   6  -7   8       12.87       11.92      3.23 o 
  -5  -6   8       50.85       44.66      2.09 o 
  -4  -6   8       26.02       24.02      1.14 o 
  -3  -6   8      267.14      261.69      4.57 o 
  -2  -6   8       16.16       17.98      0.84 o 
  -1  -6   8       64.53       60.31      1.49 o 
   0  -6   8        3.19        3.55      0.60 o 
   1  -6   8       39.64       31.06      0.93 o 
   2  -6   8        3.82        2.82      0.38 o 
   3  -6   8        9.55        7.25      0.61 o 
   4  -6   8      135.14      133.47      3.38 o 
   5  -6   8        0.00        0.06      0.51 o 
   6  -6   8       16.23       14.92      1.67 o 
  -5  -5   8       55.68       52.50      2.26 o 
  -4  -5   8        0.22        0.90      0.65 o 
  -3  -5   8      169.50      163.29      3.02 o 
  -2  -5   8       98.06       90.16      1.82 o 
  -1  -5   8      102.81       94.10      1.85 o 
   0  -5   8      158.25      152.18      2.26 o 
   1  -5   8        5.00        4.47      0.40 o 
   2  -5   8      535.89      489.47      5.76 o 
   3  -5   8      139.50      139.55      2.56 o 
   4  -5   8       56.17       60.77      1.79 o 
   5  -5   8       71.47       75.73      2.39 o 
   6  -5   8        8.87        6.03      1.18 o 
  -6  -4   8        1.20        1.45      0.86 o 
  -5  -4   8      103.94       96.56      3.07 o 
  -4  -4   8      543.02      511.82      8.01 o 
  -3  -4   8        0.33        1.72      0.41 o 
  -2  -4   8      229.94      228.67      3.67 o 
  -1  -4   8      317.08      290.83      4.62 o 
   0  -4   8       11.37       15.36      0.58 o 
   1  -4   8       35.01       33.16      0.84 o 
   2  -4   8      206.27      200.15      2.78 o 
   3  -4   8      262.27      262.56      3.54 o 
   4  -4   8        0.38        1.22      0.38 o 
   5  -4   8       38.20       40.61      1.74 o 
   6  -4   8      103.51      105.88      3.15 o 
  -6  -3   8        7.17        8.01      1.09 o 
  -5  -3   8        3.85        5.42      0.89 o 
  -4  -3   8      405.41      395.48      8.44 o 
  -3  -3   8       33.30       35.08      1.25 o 
  -2  -3   8      247.70      227.09      4.42 o 
  -1  -3   8      343.94      331.69      4.21 o 
   0  -3   8      164.57      170.70      2.30 o 
   1  -3   8        0.38        0.08      0.15 o 
   2  -3   8      447.25      423.65      5.01 o 
   3  -3   8      445.89      440.60      5.32 o 
   4  -3   8       63.71       62.53      1.97 o 
   5  -3   8      119.11      115.57      3.07 o 
   6  -3   8       46.53       46.51      2.08 o 
  -6  -2   8       18.28       23.26      1.59 o 
  -5  -2   8       85.26       84.95      2.04 o 
  -4  -2   8      566.60      537.88      8.08 o 
  -3  -2   8       46.56       45.63      1.36 o 
  -2  -2   8        6.07        6.59      0.76 o 
  -1  -2   8        1.64        0.67      0.26 o 
   0  -2   8      372.19      382.74      4.26 o 
   1  -2   8       70.51       82.08      1.27 o 
   2  -2   8      114.22      107.03      1.63 o 
   3  -2   8        9.99        9.38      0.61 o 
   4  -2   8      230.58      236.36      3.68 o 
   5  -2   8       35.30       35.06      1.38 o 
   6  -2   8        9.14        9.44      1.43 o 
  -7  -1   8        0.09        0.56      0.62 o 
  -6  -1   8       36.02       39.53      2.36 o 
  -5  -1   8       12.38       13.34      1.14 o 
  -4  -1   8        4.77        4.29      0.69 o 
  -3  -1   8       17.77       14.16      0.95 o 
  -2  -1   8      260.63      226.25      2.85 o 
  -1  -1   8       61.78       53.98      1.10 o 
   0  -1   8      528.67      553.25      5.20 o 
   1  -1   8      311.64      318.18      3.64 o 
   2  -1   8        1.15        1.83      0.31 o 
   3  -1   8      179.35      166.41      2.56 o 
   4  -1   8       15.90       17.29      0.80 o 
   5  -1   8      352.65      362.67      5.31 o 
   6  -1   8       13.51       13.60      1.62 o 
  -7   0   8       12.06        9.80      1.40 o 
  -6   0   8       17.39       12.64      1.90 o 
  -5   0   8      399.36      373.52      7.25 o 
  -4   0   8       41.10       41.12      1.67 o 
  -3   0   8      425.85      423.92      7.35 o 
  -2   0   8      224.76      227.43      3.56 o 
  -1   0   8     1345.04     1344.44     15.69 o 
   0   0   8      155.51      161.13      2.25 o 
   1   0   8       80.85      104.65      1.74 o 
   2   0   8      562.06      543.04      5.91 o 
   3   0   8       13.31        9.13      0.60 o 
   4   0   8       32.95       37.74      1.33 o 
   5   0   8        0.96        0.68      0.41 o 
   6   0   8       30.74       30.87      2.45 o 
  -7   1   8        4.03        7.48      1.13 o 
  -6   1   8       73.73       84.03      2.91 o 
  -5   1   8       73.96       66.94      2.36 o 
  -4   1   8       90.36       79.90      2.36 o 
  -3   1   8      281.90      305.03      4.10 o 
  -2   1   8      163.15      158.79      2.72 o 
  -1   1   8       81.22       84.08      1.59 o 
   0   1   8        0.37        1.83      0.34 o 
   1   1   8      659.00      653.12      5.83 o 
   2   1   8        0.01        0.57      0.22 o 
   3   1   8      244.17      236.59      3.64 o 
   4   1   8        4.16        3.35      0.51 o 
   5   1   8        0.87        0.95      0.64 o 
   6   1   8        5.41        6.66      1.04 o 
  -7   2   8       34.63       26.73      2.32 o 
  -6   2   8       14.42       18.31      1.75 o 
  -5   2   8        1.56        0.91      0.74 o 
  -4   2   8       41.64       38.60      1.14 o 
  -3   2   8      363.62      377.55      5.45 o 
  -2   2   8       78.81       72.19      1.25 o 
  -1   2   8      456.37      501.53      7.04 o 
   0   2   8        0.59        0.70      0.21 o 
   1   2   8       27.85       24.77      0.69 o 
   2   2   8      308.11      331.97      3.82 o 
   3   2   8        6.62        7.12      0.56 o 
   4   2   8      126.08      132.66      2.83 o 
   5   2   8        0.35        0.50      0.51 o 
   6   2   8        4.92        4.26      1.28 o 
  -7   3   8        0.06        0.19      0.79 o 
  -6   3   8        0.85        0.25      0.99 o 
  -5   3   8      162.60      143.53      5.65 o 
  -4   3   8      270.72      234.50      3.61 o 
  -3   3   8       70.53       74.08      2.52 o 
  -2   3   8      222.52      220.61      3.20 o 
  -1   3   8     1366.58     1387.25     16.15 o 
   0   3   8       80.96       89.10      1.51 o 
   1   3   8      241.46      227.98      4.87 o 
   2   3   8       57.26       52.18      1.46 o 
   3   3   8       12.32       12.01      0.70 o 
   4   3   8       28.30       31.44      1.38 o 
   5   3   8       13.23       15.28      3.23 o 
  -7   4   8       10.23       16.72      1.92 o 
  -6   4   8       23.94       24.56      2.06 o 
  -5   4   8       63.75       59.84      2.50 o 
  -4   4   8      139.73      132.77      4.69 o 
  -3   4   8      254.32      251.06      3.70 o 
  -2   4   8       39.24       38.07      1.03 o 
  -1   4   8      271.09      259.27      4.05 o 
   0   4   8      861.72      896.26      9.80 o 
   1   4   8       19.30       18.84      1.32 o 
   2   4   8      194.56      182.50      3.19 o 
   3   4   8       13.60       13.90      0.83 o 
   4   4   8       47.53       42.66      1.65 o 
   5   4   8       19.79       18.23      1.64 o 
  -7   5   8        0.22       -0.37      1.12 o 
  -6   5   8       34.29       32.26      3.35 o 
  -5   5   8       22.84       18.44      1.80 o 
  -4   5   8      208.02      197.38      3.66 o 
  -3   5   8      181.65      190.67      3.05 o 
  -2   5   8       27.25       23.33      0.77 o 
  -1   5   8       68.39       66.84      1.73 o 
   0   5   8       15.84       14.66      0.85 o 
   1   5   8        6.46        7.68      0.73 o 
   2   5   8       52.89       47.17      2.27 o 
   3   5   8       53.59       58.64      2.10 o 
   4   5   8       42.29       48.48      2.02 o 
   5   5   8        0.97        0.72      0.77 o 
  -6   6   8        0.98        0.90      0.78 o 
  -5   6   8        1.22        0.64      0.55 o 
  -4   6   8      107.39       99.39      3.17 o 
  -3   6   8       13.89       12.21      0.77 o 
  -2   6   8      100.31       98.45      2.35 o 
  -1   6   8      154.95      167.75      3.23 o 
   0   6   8        0.33        0.70      0.24 o 
   1   6   8      108.86      105.25      2.79 o 
   2   6   8       35.58       40.79      1.14 o 
   3   6   8        3.07        2.89      0.59 o 
   4   6   8      115.39      123.51      4.34 o 
  -6   7   8       47.25       51.93      2.75 o 
  -5   7   8        6.01        6.51      0.96 o 
  -4   7   8       52.63       56.04      2.71 o 
  -3   7   8       42.27       41.07      1.52 o 
  -2   7   8        9.44        9.15      0.79 o 
  -1   7   8      398.88      389.12      6.18 o 
   0   7   8        0.09        0.58      0.54 o 
   1   7   8        1.21        1.56      0.51 o 
   2   7   8      155.66      151.89      4.74 o 
   3   7   8        7.20        5.95      0.68 o 
   4   7   8       21.41       25.14      1.37 o 
  -6   8   8       53.37       53.60      3.85 o 
  -5   8   8        0.01        0.80      0.80 o 
  -4   8   8       18.35       19.87      2.26 o 
  -3   8   8       66.19       65.10      2.50 o 
  -2   8   8      113.04      113.78      2.76 o 
  -1   8   8       57.26       57.18      1.86 o 
   0   8   8       56.49       58.82      3.22 o 
   1   8   8       10.00        6.45      1.18 o 
   2   8   8       30.29       34.78      2.24 o 
   3   8   8       33.97       34.22      1.33 o 
  -5   9   8       36.85       43.19      2.93 o 
  -4   9   8        0.24        0.06      0.60 o 
  -3   9   8        6.23        4.08      0.91 o 
  -2   9   8      143.53      135.99      3.88 o 
  -1   9   8      110.05      115.14      2.81 o 
   0   9   8       12.59       13.19      1.80 o 
   1   9   8      131.91      121.95      4.31 o 
   2   9   8        0.04        0.62      1.12 o 
  -4  10   8        1.11        1.88      0.84 o 
  -3  10   8        0.00       -0.06      0.60 o 
  -2  10   8      111.10      116.72      3.68 o 
  -1  10   8        0.97       -0.12      0.81 o 
   0  10   8        4.50        5.24      1.22 o 
   1  10   8       50.07       51.50      4.59 o 
  -2  11   8        9.74        8.49      1.61 o 
  -1 -10   9       15.67       17.24      1.30 o 
   0 -10   9        0.58        1.38      0.76 o 
   1 -10   9        6.07        7.36      1.15 o 
   2 -10   9       96.17      110.21      3.23 o 
   3 -10   9       14.29       15.57      1.10 o 
  -2  -9   9        0.23       -0.01      0.54 o 
  -1  -9   9       67.14       63.63      2.21 o 
   0  -9   9      154.39      162.96      3.88 o 
   1  -9   9        8.08        8.81      1.43 o 
   2  -9   9        0.57        0.22      0.47 o 
   3  -9   9      186.86      198.98      3.96 o 
   4  -9   9       42.51       55.06      2.14 o 
  -3  -8   9        1.47        0.82      0.60 o 
  -2  -8   9       38.97       43.49      1.73 o 
  -1  -8   9        0.47        0.44      0.54 o 
   0  -8   9       35.92       39.31      1.46 o 
   1  -8   9      191.50      192.07      3.74 o 
   2  -8   9        7.37        5.83      0.97 o 
   3  -8   9       18.37       16.54      1.03 o 
   4  -8   9       79.13       86.76      2.67 o 
   5  -8   9       43.69       43.30      2.62 o 
  -4  -7   9        6.73        7.65      0.78 o 
  -3  -7   9       25.63       21.55      1.21 o 
  -2  -7   9        2.16        2.27      0.65 o 
  -1  -7   9      118.06      113.42      2.51 o 
   0  -7   9        7.16        4.98      0.58 o 
   1  -7   9        1.31        1.37      0.38 o 
   2  -7   9      206.29      221.87      3.61 o 
   3  -7   9        1.04        0.77      0.41 o 
   4  -7   9        1.50        2.12      0.76 o 
   5  -7   9       21.65       21.86      1.40 o 
  -5  -6   9        3.52        3.38      1.10 o 
  -4  -6   9       76.93       72.46      3.09 o 
  -3  -6   9        4.96        8.14      1.56 o 
  -2  -6   9      495.54      466.48      7.00 o 
  -1  -6   9        2.43        3.98      0.51 o 
   0  -6   9        0.42        1.62      0.47 o 
   1  -6   9       51.55       39.99      1.39 o 
   2  -6   9        1.34        2.51      0.43 o 
   3  -6   9       10.73       12.74      0.77 o 
   4  -6   9        5.78        5.65      0.76 o 
   5  -6   9       78.83       83.68      5.19 o 
  -5  -5   9        0.01        1.18      0.67 o 
  -4  -5   9       10.15        8.96      1.80 o 
  -3  -5   9      636.15      609.81      8.61 o 
  -2  -5   9       42.25       40.78      1.41 o 
  -1  -5   9      407.08      368.50      5.59 o 
   0  -5   9       77.92       83.49      1.75 o 
   1  -5   9      160.05      170.88      2.47 o 
   2  -5   9      273.95      283.90      3.73 o 
   3  -5   9        2.07        1.61      0.45 o 
   4  -5   9      271.47      273.65      5.36 o 
   5  -5   9        0.00        0.00      0.45 o 
   6  -5   9       68.08       68.99      2.51 o 
  -6  -4   9       22.79       30.14      1.85 o 
  -5  -4   9       41.72       38.84      2.43 o 
  -4  -4   9      156.81      162.39      4.01 o 
  -3  -4   9       47.85       47.50      1.78 o 
  -2  -4   9      546.74      528.72      7.45 o 
  -1  -4   9       67.76       59.75      1.45 o 
   0  -4   9        8.93        9.05      0.88 o 
   1  -4   9      100.67       96.16      1.87 o 
   2  -4   9       23.88       19.69      0.72 o 
   3  -4   9      138.29      142.09      2.53 o 
   4  -4   9        9.79        8.42      0.95 o 
   5  -4   9      101.45      101.94      3.79 o 
   6  -4   9        0.65        1.28      0.61 o 
  -6  -3   9       10.62        6.33      1.02 o 
  -5  -3   9       24.00       28.72      3.00 o 
  -4  -3   9      293.55      286.82      8.18 o 
  -3  -3   9        1.35        4.96      0.57 o 
  -2  -3   9       54.77       50.66      2.01 o 
  -1  -3   9      109.59      100.37      1.87 o 
   0  -3   9        0.13        4.02      0.43 o 
   1  -3   9      586.62      552.36      6.24 o 
   2  -3   9        2.27        4.14      0.43 o 
   3  -3   9      506.71      490.36      6.44 o 
   4  -3   9      183.14      192.37      3.21 o 
   5  -3   9        0.84        0.65      0.61 o 
   6  -3   9       57.22       62.12      3.32 o 
  -6  -2   9        1.86        2.27      0.80 o 
  -5  -2   9        7.58        5.85      0.88 o 
  -4  -2   9      238.07      234.95      5.28 o 
  -3  -2   9      809.44      768.39      9.73 o 
  -2  -2   9       20.47       24.94      0.87 o 
  -1  -2   9      298.61      288.40      3.94 o 
   0  -2   9      419.91      399.27      4.63 o 
   1  -2   9      221.69      217.17      3.12 o 
   2  -2   9       28.98       26.30      1.10 o 
   3  -2   9      288.26      291.01      4.22 o 
   4  -2   9      189.55      193.62      3.25 o 
   5  -2   9        8.27       10.05      0.89 o 
   6  -2   9       28.23       32.88      2.02 o 
  -6  -1   9       19.68       18.81      1.45 o 
  -5  -1   9        3.76        2.89      0.70 o 
  -4  -1   9       20.20       21.37      1.30 o 
  -3  -1   9       62.67       55.09      1.88 o 
  -2  -1   9        8.17       10.15      0.48 o 
  -1  -1   9       69.77       68.78      1.29 o 
   0  -1   9      725.07      741.33      7.79 o 
   1  -1   9       73.29       79.41      1.40 o 
   2  -1   9        6.43        7.24      0.47 o 
   3  -1   9      309.91      319.91      4.23 o 
   4  -1   9      247.31      248.14      3.64 o 
   5  -1   9        0.98        0.65      0.50 o 
   6  -1   9        1.64        1.75      0.63 o 
  -7   0   9        2.82        5.53      1.59 o 
  -6   0   9       11.04       16.47      1.53 o 
  -5   0   9       32.64       26.71      1.54 o 
  -4   0   9      232.43      211.09      4.58 o 
  -3   0   9      937.93      886.81     14.04 o 
  -2   0   9      294.68      306.80      4.59 o 
  -1   0   9       96.89      102.81      1.71 o 
   0   0   9        5.62       14.79      1.24 o 
   1   0   9      408.89      412.08      4.57 o 
   2   0   9      233.35      237.35      3.22 o 
   3   0   9       35.14       43.17      1.22 o 
   4   0   9       26.50       27.05      1.11 o 
   5   0   9       85.64       89.77      2.35 o 
   6   0   9       43.93       46.86      2.06 o 
  -7   1   9       20.29       21.39      1.67 o 
  -6   1   9        3.07        2.48      0.75 o 
  -5   1   9        0.61        0.52      0.49 o 
  -4   1   9        5.66        7.52      0.83 o 
  -3   1   9        3.63        6.07      0.54 o 
  -2   1   9       13.87       17.51      0.99 o 
  -1   1   9       97.13       85.75      1.79 o 
   0   1   9       14.84       12.33      0.49 o 
   1   1   9      182.17      164.84      2.01 o 
   2   1   9      165.76      155.51      2.26 o 
   3   1   9        9.24        7.94      0.58 o 
   4   1   9        0.26        0.51      0.38 o 
   5   1   9        5.78        5.13      1.00 o 
   6   1   9       97.74       98.88      3.02 o 
  -7   2   9        7.83        9.83      1.29 o 
  -6   2   9       19.13       19.14      1.45 o 
  -5   2   9       28.90       21.37      1.38 o 
  -4   2   9      903.56      847.42     13.70 o 
  -3   2   9       12.19        9.92      0.56 o 
  -2   2   9      432.72      451.64      7.45 o 
  -1   2   9      218.06      237.84      4.36 o 
   0   2   9      408.69      380.58      4.99 o 
   1   2   9      193.24      197.66      5.06 o 
   2   2   9       14.71       17.79      0.69 o 
   3   2   9      389.03      390.03      5.33 o 
   4   2   9        6.13        4.58      0.57 o 
   5   2   9        0.12        0.17      0.69 o 
  -7   3   9        5.39        4.88      1.00 o 
  -6   3   9       25.55       32.67      1.89 o 
  -5   3   9       65.88       77.24      2.57 o 
  -4   3   9        0.52        0.38      0.36 o 
  -3   3   9       44.44       47.92      1.38 o 
  -2   3   9      607.62      613.19      7.53 o 
  -1   3   9      136.23      127.34      2.79 o 
   0   3   9       14.22       16.88      0.82 o 
   1   3   9      199.21      199.26      3.92 o 
   2   3   9      119.05      116.29      2.69 o 
   3   3   9        7.52       11.61      0.83 o 
   4   3   9      106.90      104.32      2.22 o 
   5   3   9       20.66       21.41      1.36 o 
  -7   4   9        0.01        0.11      0.83 o 
  -6   4   9        6.42        2.11      1.24 o 
  -5   4   9       11.12       12.17      1.36 o 
  -4   4   9        2.92        3.00      0.54 o 
  -3   4   9      213.52      200.98      3.19 o 
  -2   4   9      205.23      203.96      3.12 o 
  -1   4   9       82.24       82.85      2.47 o 
   0   4   9       47.69       48.21      1.12 o 
   1   4   9       84.65       77.76      2.21 o 
   2   4   9        0.03        0.04      0.21 o 
   3   4   9      105.03      109.10      3.06 o 
   4   4   9        0.01       -0.40      0.43 o 
   5   4   9      103.09      112.12      2.73 o 
  -6   5   9        3.51        5.83      1.74 o 
  -5   5   9        0.02        0.36      0.42 o 
  -4   5   9      133.13      114.38      2.31 o 
  -3   5   9      154.40      141.02      2.51 o 
  -2   5   9       17.93       15.85      0.68 o 
  -1   5   9      169.56      168.93      4.96 o 
   0   5   9      552.63      574.96      9.57 o 
   1   5   9      121.38      107.21      2.81 o 
   2   5   9       32.71       30.93      1.10 o 
   3   5   9       69.98       68.63      2.28 o 
   4   5   9        4.73        4.08      0.76 o 
  -6   6   9        0.29        0.37      1.12 o 
  -5   6   9        1.48        1.89      0.54 o 
  -4   6   9       33.09       34.12      1.20 o 
  -3   6   9      113.38      100.66      2.80 o 
  -2   6   9       91.25       85.85      2.20 o 
  -1   6   9       30.76       25.26      1.64 o 
   0   6   9       39.44       40.87      2.92 o 
   1   6   9      376.90      392.54      7.31 o 
   2   6   9        0.95       -0.18      0.57 o 
   3   6   9       71.80       74.86      2.13 o 
   4   6   9       35.57       30.46      1.67 o 
  -6   7   9        1.37        1.69      0.80 o 
  -5   7   9       17.92       17.69      1.68 o 
  -4   7   9       75.88       69.18      3.04 o 
  -3   7   9       74.45       68.68      2.08 o 
  -2   7   9      192.52      181.99      3.64 o 
  -1   7   9        2.48        2.95      0.87 o 
   0   7   9        3.36        2.64      0.99 o 
   1   7   9        1.40        1.54      0.78 o 
   2   7   9       31.03       27.82      2.01 o 
   3   7   9        8.69       10.95      0.74 o 
  -5   8   9        0.24       -0.36      0.74 o 
  -4   8   9       15.01       13.78      1.37 o 
  -3   8   9        0.37       -0.47      0.48 o 
  -2   8   9       72.12       68.41      2.38 o 
  -1   8   9       55.66       56.01      2.16 o 
   0   8   9      133.52      134.11      4.43 o 
   1   8   9       20.06       22.25      1.84 o 
   2   8   9       45.43       46.73      2.63 o 
  -5   9   9       36.29       47.20      2.50 o 
  -4   9   9       19.50       19.45      2.33 o 
  -3   9   9        0.71        0.18      0.62 o 
  -2   9   9       39.91       35.12      2.92 o 
  -1   9   9        2.05        1.70      0.80 o 
   0   9   9      156.30      167.17      5.26 o 
   1   9   9        3.34        1.90      0.92 o 
  -3  10   9        3.26        1.71      1.01 o 
  -2  10   9       88.39       90.13      3.92 o 
  -1  10   9        8.64       12.41      2.48 o 
   0  10   9       28.18       20.80      1.91 o 
   0 -10  10        8.46       10.04      1.25 o 
   1 -10  10      165.31      172.25      4.23 o 
  -2  -9  10       41.14       41.45      3.16 o 
  -1  -9  10       13.20       16.53      2.54 o 
   0  -9  10        1.02        2.07      0.64 o 
   1  -9  10       56.70       60.26      2.15 o 
   2  -9  10        3.20        2.37      0.67 o 
   3  -9  10        7.13        9.10      1.19 o 
  -3  -8  10       30.38       23.74      2.61 o 
  -2  -8  10      105.38      105.08      2.84 o 
  -1  -8  10       70.79       64.90      2.12 o 
   0  -8  10       45.03       46.22      1.79 o 
   1  -8  10        1.47        1.20      0.46 o 
   2  -8  10        6.19        4.82      0.73 o 
   3  -8  10       48.15       53.59      1.98 o 
   4  -8  10        0.01        0.52      0.54 o 
  -4  -7  10        3.66        3.80      1.12 o 
  -3  -7  10       36.54       38.33      1.64 o 
  -2  -7  10        6.01        8.09      0.84 o 
  -1  -7  10        4.59        4.30      0.63 o 
   0  -7  10      235.54      230.78      4.18 o 
   1  -7  10       92.02      100.84      2.72 o 
   2  -7  10       16.20       15.81      1.31 o 
   3  -7  10       26.86       24.26      1.32 o 
   4  -7  10      296.46      311.29      6.10 o 
   5  -7  10        8.93       10.74      1.15 o 
  -4  -6  10       48.09       53.10      2.68 o 
  -3  -6  10       67.40       68.21      1.83 o 
  -2  -6  10       13.79       18.22      1.00 o 
  -1  -6  10       39.52       45.05      1.39 o 
   0  -6  10       34.97       30.13      1.14 o 
   1  -6  10       33.42       38.82      1.04 o 
   2  -6  10      490.24      511.66      7.62 o 
   3  -6  10        2.38        1.04      0.56 o 
   4  -6  10       47.89       53.28      2.00 o 
   5  -6  10       28.63       29.12      1.60 o 
  -5  -5  10        0.28        0.12      0.99 o 
  -4  -5  10       58.51       65.49      2.91 o 
  -3  -5  10       54.76       55.44      2.53 o 
  -2  -5  10        0.01        0.05      0.28 o 
  -1  -5  10       13.64       14.28      0.76 o 
   0  -5  10       38.19       33.06      1.13 o 
   1  -5  10       19.20       28.30      1.12 o 
   2  -5  10       30.45       34.81      1.61 o 
   3  -5  10      144.29      143.83      3.00 o 
   4  -5  10        0.01        0.21      0.66 o 
   5  -5  10        0.11        0.79      0.58 o 
  -5  -4  10        0.25        0.72      0.55 o 
  -4  -4  10       10.19       13.06      1.26 o 
  -3  -4  10       60.29       56.20      1.95 o 
  -2  -4  10       37.48       30.46      1.38 o 
  -1  -4  10      386.30      334.37      5.06 o 
   0  -4  10        3.35        3.33      0.36 o 
   1  -4  10       23.83       21.63      0.80 o 
   2  -4  10      121.33      112.11      2.09 o 
   3  -4  10       22.47       21.13      0.91 o 
   4  -4  10        1.43        2.15      0.53 o 
   5  -4  10        0.15        0.14      0.54 o 
  -6  -3  10        4.87        7.29      1.10 o 
  -5  -3  10       40.39       39.88      2.09 o 
  -4  -3  10        6.05        8.70      0.74 o 
  -3  -3  10       48.68       45.56      1.66 o 
  -2  -3  10      752.38      724.66     11.90 o 
  -1  -3  10        0.19        1.91      0.39 o 
   0  -3  10      635.22      577.70      7.87 o 
   1  -3  10      365.12      368.30      4.91 o 
   2  -3  10       53.24       52.25      2.48 o 
   3  -3  10       16.42       17.25      0.82 o 
   4  -3  10       13.65       14.80      0.84 o 
   5  -3  10      144.68      150.18      3.91 o 
   6  -3  10        4.25        2.83      0.82 o 
  -6  -2  10        0.53        0.39      0.60 o 
  -5  -2  10       46.98       47.08      2.07 o 
  -4  -2  10        2.50        1.28      0.71 o 
  -3  -2  10      143.69      149.15      2.50 o 
  -2  -2  10       59.31       58.50      1.80 o 
  -1  -2  10     1317.78     1271.48     16.65 o 
   0  -2  10       24.12       20.68      0.72 o 
   1  -2  10      115.80      108.50      1.94 o 
   2  -2  10       65.09       62.59      1.47 o 
   3  -2  10       74.45       73.32      1.70 o 
   4  -2  10       90.30       97.57      2.41 o 
   5  -2  10        0.98        0.06      0.46 o 
   6  -2  10       68.67       66.57      2.48 o 
  -6  -1  10        0.90        0.39      0.59 o 
  -5  -1  10        4.08        1.85      0.67 o 
  -4  -1  10        2.24        1.97      0.58 o 
  -3  -1  10     1149.38     1112.73     17.40 o 
  -2  -1  10       10.28       10.17      0.48 o 
  -1  -1  10       11.54       11.95      0.62 o 
   0  -1  10      104.74      106.50      2.17 o 
   1  -1  10        1.55        1.45      0.36 o 
   2  -1  10      172.17      160.08      2.64 o 
   3  -1  10        0.77        1.63      0.36 o 
   4  -1  10       34.04       37.82      1.41 o 
   5  -1  10      213.64      216.56      5.71 o 
   6  -1  10        6.75        5.91      0.97 o 
  -6   0  10        0.79        0.25      0.50 o 
  -5   0  10       14.66       13.91      1.18 o 
  -4   0  10      117.79      103.18      2.91 o 
  -3   0  10      447.66      429.25      7.59 o 
  -2   0  10      658.82      639.82     10.45 o 
  -1   0  10       39.10       40.75      0.99 o 
   0   0  10      185.89      184.11      4.28 o 
   1   0  10      142.82      130.15      2.10 o 
   2   0  10       60.42       64.48      1.44 o 
   3   0  10       95.42       95.83      1.98 o 
   4   0  10      415.95      409.72      5.83 o 
   5   0  10       19.10       16.91      1.13 o 
  -6   1  10       42.97       59.53      2.45 o 
  -5   1  10       37.84       30.06      1.60 o 
  -4   1  10        9.43        9.66      0.91 o 
  -3   1  10       57.33       63.63      3.65 o 
  -2   1  10       34.00       33.49      1.21 o 
  -1   1  10       51.35       50.80      1.57 o 
   0   1  10        0.08        0.59      0.22 o 
   1   1  10      499.79      487.32      7.11 o 
   2   1  10      248.20      245.95      3.58 o 
   3   1  10       29.85       28.61      1.01 o 
   4   1  10      187.83      200.58      4.25 o 
   5   1  10       14.93       15.07      1.43 o 
  -6   2  10        1.18        0.65      0.60 o 
  -5   2  10       46.55       58.10      2.24 o 
  -4   2  10      126.52      103.99      3.16 o 
  -3   2  10       91.13       83.15      1.96 o 
  -2   2  10      446.65      395.09      6.80 o 
  -1   2  10      168.05      158.53      3.28 o 
   0   2  10      193.59      184.49      2.77 o 
   1   2  10       15.27       20.77      0.99 o 
   2   2  10      413.92      407.05      8.01 o 
   3   2  10       98.68       99.00      2.69 o 
   4   2  10       12.73       14.46      1.07 o 
   5   2  10        0.22        0.07      0.56 o 
  -6   3  10       47.01       49.78      2.21 o 
  -5   3  10        0.00        1.16      0.55 o 
  -4   3  10        7.90        4.54      0.58 o 
  -3   3  10        0.15       -0.25      0.28 o 
  -2   3  10       19.55       21.15      1.42 o 
  -1   3  10        5.57        5.23      0.62 o 
   0   3  10       97.72       95.15      1.64 o 
   1   3  10        9.80       11.38      0.70 o 
   2   3  10       33.88       29.58      0.94 o 
   3   3  10       35.80       34.92      2.11 o 
   4   3  10       15.76       12.32      1.05 o 
   5   3  10        1.19        1.46      0.68 o 
  -6   4  10        4.58        5.24      1.13 o 
  -5   4  10       10.06        9.60      1.36 o 
  -4   4  10        0.07        1.58      0.44 o 
  -3   4  10      371.21      358.44      5.02 o 
  -2   4  10        8.06        9.46      0.77 o 
  -1   4  10       44.94       42.48      1.51 o 
   0   4  10      400.13      384.08     12.78 o 
   1   4  10       71.76       70.73      2.11 o 
   2   4  10       86.81       84.41      5.33 o 
   3   4  10        0.06       -0.09      0.37 o 
   4   4  10      133.99      145.81      5.27 o 
  -6   5  10        0.09        0.76      0.78 o 
  -5   5  10       34.68       41.37      2.20 o 
  -4   5  10        3.77        6.75      0.90 o 
  -3   5  10        6.92        4.35      0.50 o 
  -2   5  10      215.10      198.16      4.26 o 
  -1   5  10      440.30      439.37      9.65 o 
   0   5  10        0.75        0.44      0.48 o 
   1   5  10       12.48       13.08      0.95 o 
   2   5  10      104.65      104.11      3.59 o 
   3   5  10       17.39       16.47      0.91 o 
   4   5  10        0.37        0.45      1.04 o 
  -6   6  10        0.74        0.31      0.74 o 
  -5   6  10        0.47        0.50      0.46 o 
  -4   6  10        9.38        8.41      0.80 o 
  -3   6  10       52.87       50.83      4.29 o 
  -2   6  10       29.32       31.62      1.64 o 
  -1   6  10       52.44       52.78      3.41 o 
   0   6  10        3.16        3.15      0.83 o 
   1   6  10       11.40       13.48      1.40 o 
   2   6  10       14.99       18.02      1.62 o 
   3   6  10        5.04        4.41      0.92 o 
  -5   7  10        0.38        0.19      1.05 o 
  -4   7  10        0.01       -0.30      0.60 o 
  -3   7  10      117.47      113.71      3.21 o 
  -2   7  10       16.07       17.85      2.23 o 
  -1   7  10        0.35       -0.48      0.48 o 
   0   7  10       31.79       31.50      2.00 o 
   1   7  10      279.75      271.85      7.09 o 
   2   7  10       30.53       29.58      2.11 o 
   3   7  10       38.96       47.18      2.72 o 
  -5   8  10        3.14        4.36      1.16 o 
  -4   8  10        6.56        9.17      1.43 o 
  -3   8  10       21.73       23.18      1.91 o 
  -2   8  10       19.07       20.64      1.40 o 
  -1   8  10       19.08       19.53      2.11 o 
   0   8  10       22.75       20.91      2.05 o 
   1   8  10       43.79       40.23      2.49 o 
   2   8  10      102.98      106.68      6.45 o 
  -4   9  10        1.19        1.51      0.98 o 
  -3   9  10       31.07       27.76      5.15 o 
  -2   9  10       14.79       14.66      1.73 o 
  -1   9  10      108.52      103.98      3.93 o 
   0   9  10       10.38       10.22      1.46 o 
   1   9  10        1.53        1.59      0.95 o 
  -2  10  10        0.05        0.56      0.92 o 
  -1  10  10       73.63       74.57      5.34 o 
  -1  -9  11        6.60        9.80      1.32 o 
   0  -9  11        1.27        1.74      0.65 o 
   1  -9  11       63.03       61.91      2.71 o 
   2  -9  11        0.11        0.02      0.60 o 
  -2  -8  11       70.15       65.15      3.07 o 
  -1  -8  11       40.01       40.41      1.70 o 
   0  -8  11        3.41        2.62      0.66 o 
   1  -8  11      106.50      103.04      3.46 o 
   2  -8  11       90.39       81.89      4.90 o 
   3  -8  11       80.72       86.42      4.25 o 
  -3  -7  11       49.17       53.44      2.74 o 
  -2  -7  11        9.61        9.12      0.85 o 
  -1  -7  11      108.80      110.16      2.79 o 
   0  -7  11       44.24       51.96      2.67 o 
   1  -7  11        3.50        3.51      0.80 o 
   2  -7  11       44.28       47.89      2.06 o 
   3  -7  11       32.94       33.55      1.71 o 
   4  -7  11        0.17        0.06      0.55 o 
  -4  -6  11        1.84        1.26      0.83 o 
  -3  -6  11       54.92       56.42      2.74 o 
  -2  -6  11      123.11      109.05      2.59 o 
  -1  -6  11      154.76      139.83      3.14 o 
   0  -6  11      169.28      150.46      3.97 o 
   1  -6  11       45.61       55.16      1.62 o 
   2  -6  11        1.65        3.17      0.56 o 
   3  -6  11       68.08       71.27      2.01 o 
   4  -6  11       28.10       26.93      1.45 o 
   5  -6  11        4.68        3.68      0.84 o 
  -4  -5  11        2.19        0.78      0.74 o 
  -3  -5  11       83.04       89.64      3.78 o 
  -2  -5  11       18.63       21.01      2.61 o 
  -1  -5  11       26.46       23.05      1.08 o 
   0  -5  11       41.17       44.98      1.56 o 
   1  -5  11      203.78      199.25      3.15 o 
   2  -5  11       64.09       71.28      1.68 o 
   3  -5  11       15.68       17.29      1.02 o 
   4  -5  11       64.81       62.90      2.19 o 
   5  -5  11      115.31      122.44      3.42 o 
  -5  -4  11        6.98        6.22      1.02 o 
  -4  -4  11       86.72       85.99      3.41 o 
  -3  -4  11       18.51       17.11      1.40 o 
  -2  -4  11       67.61       64.08      2.08 o 
  -1  -4  11        7.38       11.12      1.09 o 
   0  -4  11       57.17       71.31      1.91 o 
   1  -4  11       14.52       13.49      0.70 o 
   2  -4  11      172.37      173.35      2.91 o 
   3  -4  11      619.52      608.94      7.93 o 
   4  -4  11        0.17        0.05      0.41 o 
   5  -4  11       28.62       32.50      1.69 o 
  -5  -3  11        4.63        2.77      1.16 o 
  -4  -3  11       11.32       11.80      1.10 o 
  -3  -3  11        1.19        1.66      0.49 o 
  -2  -3  11      397.73      382.27      6.92 o 
  -1  -3  11       32.29       32.88      1.67 o 
   0  -3  11      235.21      231.41      3.65 o 
   1  -3  11       41.40       40.44      1.13 o 
   2  -3  11        7.53        4.74      0.50 o 
   3  -3  11       38.29       37.32      1.22 o 
   4  -3  11       26.89       28.77      1.29 o 
   5  -3  11       11.67       12.71      1.14 o 
  -6  -2  11        0.59        1.33      0.71 o 
  -5  -2  11       21.54       22.35      1.57 o 
  -4  -2  11        0.12        3.13      0.67 o 
  -3  -2  11        0.30        0.43      0.31 o 
  -2  -2  11      140.94      138.84      3.07 o 
  -1  -2  11       20.20       12.57      1.01 o 
   0  -2  11      332.62      292.07      4.71 o 
   1  -2  11        0.08        0.28      0.31 o 
   2  -2  11        0.67        0.84      0.31 o 
   3  -2  11        6.63        7.12      0.62 o 
   4  -2  11       78.89       74.18      1.85 o 
   5  -2  11        7.30        8.58      0.96 o 
  -6  -1  11        1.45        0.05      0.55 o 
  -5  -1  11        3.54        3.86      0.93 o 
  -4  -1  11       50.30       49.53      1.98 o 
  -3  -1  11        9.84       12.90      1.18 o 
  -2  -1  11      251.95      227.94      7.82 o 
  -1  -1  11      495.06      494.14      8.10 o 
   0  -1  11        6.63        6.96      0.58 o 
   1  -1  11      292.91      267.22      3.93 o 
   2  -1  11      159.70      161.38      2.70 o 
   3  -1  11      114.57      110.11      3.37 o 
   4  -1  11       10.63       10.89      0.76 o 
   5  -1  11       77.17       84.32      2.34 o 
  -6   0  11        0.05        1.49      0.66 o 
  -5   0  11        4.10        1.81      0.64 o 
  -4   0  11       19.50       19.83      1.29 o 
  -3   0  11        0.04        0.71      0.52 o 
  -2   0  11       77.42       72.59      3.60 o 
  -1   0  11       14.49       15.12      1.04 o 
   0   0  11      855.41      818.68     11.19 o 
   1   0  11       69.65       64.29      1.26 o 
   2   0  11      154.67      147.92      2.49 o 
   3   0  11      151.17      147.98      2.68 o 
   4   0  11       78.33       83.43      2.68 o 
   5   0  11      129.87      133.12      3.10 o 
  -6   1  11        0.01        0.05      0.56 o 
  -5   1  11        5.49        1.91      0.61 o 
  -4   1  11        2.52        0.44      0.42 o 
  -3   1  11       65.05       71.45      2.17 o 
  -2   1  11     1461.51     1411.32     25.35 o 
  -1   1  11       37.60       36.50      1.38 o 
   0   1  11       26.04       28.61      1.00 o 
   1   1  11      337.50      338.60      5.36 o 
   2   1  11        7.83        8.74      0.56 o 
   3   1  11      110.50      107.67      2.16 o 
   4   1  11        0.20       -0.08      0.41 o 
   5   1  11        5.66        5.52      0.90 o 
  -6   2  11       23.85       33.13      2.02 o 
  -5   2  11        5.29        4.95      0.81 o 
  -4   2  11       17.59       16.16      1.63 o 
  -3   2  11       26.58       19.38      1.40 o 
  -2   2  11      111.49      103.13      2.59 o 
  -1   2  11      273.56      265.90      4.98 o 
   0   2  11        0.03        0.30      0.21 o 
   1   2  11      166.61      153.21      2.94 o 
   2   2  11        7.76        8.96      0.53 o 
   3   2  11       22.41       20.61      1.06 o 
   4   2  11       46.19       50.56      1.88 o 
   5   2  11      154.68      154.94      5.37 o 
  -6   3  11       26.05       38.11      1.98 o 
  -5   3  11       68.94       85.62      2.77 o 
  -4   3  11       29.50       20.20      1.61 o 
  -3   3  11      157.80      157.38      3.13 o 
  -2   3  11       20.78       18.87      1.29 o 
  -1   3  11      106.64      120.63      2.86 o 
   0   3  11      148.41      144.97      2.41 o 
   1   3  11       40.64       37.08      1.48 o 
   2   3  11      215.91      215.28      4.70 o 
   3   3  11      191.54      190.82      3.90 o 
   4   3  11       16.74       17.03      1.13 o 
  -6   4  11       43.96       57.54      2.98 o 
  -5   4  11        0.80        2.72      0.86 o 
  -4   4  11       21.68       33.97      1.89 o 
  -3   4  11      102.27       89.44      2.20 o 
  -2   4  11      103.55      101.27      4.68 o 
  -1   4  11       13.73       14.59      1.49 o 
   0   4  11      162.58      148.52      4.43 o 
   1   4  11       51.25       53.02      1.81 o 
   2   4  11        2.87        4.17      0.97 o 
   3   4  11      160.79      152.90      3.28 o 
   4   4  11       81.45       78.87      2.39 o 
  -6   5  11        0.08        0.01      0.74 o 
  -5   5  11       26.63       25.28      1.46 o 
  -4   5  11       13.76        9.52      0.72 o 
  -3   5  11        0.30        0.06      0.33 o 
  -2   5  11       30.21       26.71      2.92 o 
  -1   5  11       58.34       52.54      3.04 o 
   0   5  11        1.72        2.20      0.87 o 
   1   5  11        0.30        0.60      0.40 o 
   2   5  11       10.31        9.44      1.23 o 
   3   5  11        1.35        0.41      0.51 o 
  -5   6  11        0.12        0.62      0.99 o 
  -4   6  11       43.53       43.95      1.92 o 
  -3   6  11       57.77       53.25      2.04 o 
  -2   6  11      123.30      127.22      4.24 o 
  -1   6  11       16.09       15.21      1.55 o 
   0   6  11       11.62       11.31      1.36 o 
   1   6  11       73.10       73.27      3.11 o 
   2   6  11       27.47       30.85      2.11 o 
   3   6  11       51.34       52.19      2.85 o 
  -5   7  11        0.17        0.05      0.99 o 
  -4   7  11       53.79       55.29      2.80 o 
  -3   7  11       17.26       16.26      1.25 o 
  -2   7  11        0.18       -0.25      0.53 o 
  -1   7  11      120.31      113.14      4.01 o 
   0   7  11       95.13       87.84      3.50 o 
   1   7  11        4.40        5.37      1.13 o 
   2   7  11       72.18       71.17      3.24 o 
  -4   8  11       10.95       12.85      1.61 o 
  -3   8  11       11.61       11.95      1.55 o 
  -2   8  11       70.52       66.47      3.04 o 
  -1   8  11        4.33        4.11      1.43 o 
   0   8  11       23.98       21.16      1.91 o 
   1   8  11       19.09       18.60      4.65 o 
  -3   9  11        0.03        0.26      0.80 o 
  -2   9  11       32.53       35.24      3.85 o 
  -1   9  11       26.91       26.32      2.06 o 
   0   9  11        0.47        0.12      0.74 o 
  -1  -8  12       34.26       36.49      2.73 o 
   0  -8  12       20.51       21.27      1.86 o 
   1  -8  12        0.01        0.08      0.57 o 
   2  -8  12        0.42        0.66      0.71 o 
  -2  -7  12       35.67       29.83      2.05 o 
  -1  -7  12      115.00      107.19      3.22 o 
   0  -7  12        4.11        4.55      0.83 o 
   1  -7  12        0.97        0.56      0.53 o 
   2  -7  12      114.51      121.83      6.14 o 
   3  -7  12        9.77        9.56      1.08 o 
  -3  -6  12       91.10       90.40      3.58 o 
  -2  -6  12        5.14        2.61      1.24 o 
  -1  -6  12       89.40       86.59      2.92 o 
   0  -6  12       42.17       44.48      1.93 o 
   1  -6  12        2.39        2.32      0.99 o 
   2  -6  12      222.87      226.10      4.59 o 
   3  -6  12       74.29       72.19      2.32 o 
   4  -6  12       31.50       38.44      1.77 o 
  -4  -5  12        0.35        0.57      0.83 o 
  -3  -5  12        6.70        7.03      1.13 o 
  -2  -5  12        8.72       10.55      1.74 o 
  -1  -5  12       38.25       33.38      1.39 o 
   0  -5  12       76.00       75.79      4.28 o 
   1  -5  12       93.28      103.91      2.35 o 
   2  -5  12        0.07        1.74      0.53 o 
   3  -5  12      103.45      105.34      2.82 o 
   4  -5  12       24.63       24.39      1.44 o 
  -4  -4  12       28.08       24.64      1.87 o 
  -3  -4  12        6.88        9.24      1.61 o 
  -2  -4  12       25.48       24.82      2.36 o 
  -1  -4  12      258.89      237.93      6.14 o 
   0  -4  12      280.77      270.46      6.02 o 
   1  -4  12      302.17      279.53      4.08 o 
   2  -4  12       86.53       95.66      2.16 o 
   3  -4  12        0.75        0.15      0.78 o 
   4  -4  12       81.49       83.49      2.95 o 
  -5  -3  12       12.73       15.55      1.36 o 
  -4  -3  12        0.07        1.23      0.71 o 
  -3  -3  12        6.50        5.21      1.24 o 
  -2  -3  12       58.13       60.87      2.36 o 
  -1  -3  12        5.41        6.76      0.86 o 
   0  -3  12        8.34        7.67      0.49 o 
   1  -3  12       11.72       11.88      0.64 o 
   2  -3  12      147.25      139.09      2.53 o 
   3  -3  12       18.57       22.26      1.07 o 
   4  -3  12        0.44        0.10      0.65 o 
   5  -3  12       66.60       76.33      2.72 o 
  -5  -2  12        2.44        0.47      0.58 o 
  -4  -2  12        2.90        4.34      1.24 o 
  -3  -2  12      133.39      124.21      5.46 o 
  -2  -2  12       43.22       44.65      2.30 o 
  -1  -2  12      126.55      127.36      3.85 o 
   0  -2  12       56.97       66.15      1.75 o 
   1  -2  12       19.08       14.54      0.67 o 
   2  -2  12        0.02       -0.02      0.42 o 
   3  -2  12      163.65      162.71      3.43 o 
   4  -2  12      432.02      451.78      6.98 o 
   5  -2  12        0.02        0.02      0.59 o 
  -5  -1  12       10.41        9.36      1.11 o 
  -4  -1  12        4.18        2.50      0.68 o 
  -3  -1  12        6.98        4.96      1.24 o 
  -2  -1  12       21.45       21.59      2.11 o 
  -1  -1  12      439.88      454.71     14.27 o 
   0  -1  12      207.49      194.92      3.55 o 
   1  -1  12       73.42       70.01      1.40 o 
   2  -1  12       92.03       94.11      1.93 o 
   3  -1  12        8.74        9.88      0.76 o 
   4  -1  12       31.09       34.12      1.38 o 
   5  -1  12        5.45        6.26      0.83 o 
  -6   0  12        0.06        0.70      0.67 o 
  -5   0  12        2.11        1.98      0.97 o 
  -4   0  12       37.10       33.87      2.05 o 
  -3   0  12        0.44        1.36      0.87 o 
  -2   0  12       71.12       71.47      3.60 o 
  -1   0  12       29.76       28.64      1.35 o 
   0   0  12        0.67        4.34      0.74 o 
   1   0  12       38.49       33.99      1.25 o 
   2   0  12       84.70       82.29      1.73 o 
   3   0  12        2.23        2.42      0.51 o 
   4   0  12        1.47        1.82      0.57 o 
   5   0  12       32.29       27.93      2.24 o 
  -6   1  12       33.64       36.85      2.03 o 
  -5   1  12        0.27        0.35      0.55 o 
  -4   1  12       20.56       24.14      1.75 o 
  -3   1  12       39.47       37.97      2.61 o 
  -2   1  12       98.04      103.94      3.41 o 
  -1   1  12      206.49      191.33      3.95 o 
   0   1  12      204.80      199.31      3.50 o 
   1   1  12        1.04        2.31      0.63 o 
   2   1  12      216.28      201.26      5.86 o 
   3   1  12       59.83       56.84      1.63 o 
   4   1  12        9.88       13.03      0.93 o 
  -6   2  12       20.83       26.81      1.76 o 
  -5   2  12        1.09        2.05      0.83 o 
  -4   2  12       16.92       18.14      1.48 o 
  -3   2  12        2.87        2.48      0.87 o 
  -2   2  12        5.36        9.04      1.34 o 
  -1   2  12        1.69        2.71      0.56 o 
   0   2  12        0.82        0.42      0.28 o 
   1   2  12      445.26      446.64     10.01 o 
   2   2  12        0.98        1.01      0.56 o 
   3   2  12      109.36      109.05      2.69 o 
   4   2  12       17.81       18.77      1.18 o 
  -6   3  12        7.27        7.28      1.09 o 
  -5   3  12        8.44        6.42      1.13 o 
  -4   3  12       18.08       23.64      3.60 o 
  -3   3  12       14.64       11.83      0.98 o 
  -2   3  12      147.15      148.63      4.79 o 
  -1   3  12     1110.97     1099.28     33.70 o 
   0   3  12       21.49       21.62      1.19 o 
   1   3  12        1.88        1.13      0.47 o 
   2   3  12      173.94      170.88      5.04 o 
   3   3  12        3.87        2.24      0.52 o 
   4   3  12       17.75       17.85      1.25 o 
  -5   4  12       51.92       63.61      2.91 o 
  -4   4  12        1.66        3.17      0.68 o 
  -3   4  12        7.18        6.77      1.19 o 
  -2   4  12        0.05        0.55      0.42 o 
  -1   4  12       18.51       17.35      3.60 o 
   0   4  12      102.01      104.30      3.60 o 
   1   4  12        7.94        7.44      1.09 o 
   2   4  12       14.43       15.14      1.49 o 
   3   4  12        8.44        9.09      1.68 o 
  -5   5  12       15.85       20.79      1.43 o 
  -4   5  12       37.05       44.94      1.57 o 
  -3   5  12       77.93       69.50      4.22 o 
  -2   5  12      215.46      205.26      5.75 o 
  -1   5  12       29.24       29.74      1.92 o 
   0   5  12       98.93       96.59      3.55 o 
   1   5  12       22.70       22.41      1.80 o 
   2   5  12        4.73        4.25      1.74 o 
   3   5  12      107.93      110.43      4.21 o 
  -5   6  12       55.16       69.61      4.34 o 
  -4   6  12        2.56        4.49      1.19 o 
  -3   6  12       42.44       49.28      4.47 o 
  -2   6  12       41.49       41.57      2.35 o 
  -1   6  12        0.08        0.39      0.68 o 
   0   6  12        0.91        0.93      0.70 o 
   1   6  12       34.65       37.14      2.54 o 
   2   6  12       37.84       43.91      2.50 o 
  -4   7  12       28.50       22.55      2.20 o 
  -3   7  12        0.06       -0.22      0.65 o 
  -2   7  12        1.11        1.92      0.81 o 
  -1   7  12       12.59       11.33      1.40 o 
   0   7  12        2.60        3.79      1.61 o 
   1   7  12        8.26        8.52      1.36 o 
  -3   8  12        9.60       10.59      1.17 o 
  -2   8  12       38.05       38.01      2.35 o 
  -1   8  12       18.03       18.72      1.84 o 
   0   8  12        6.33        4.96      1.18 o 
  -1  -7  13       45.81       55.81      2.48 o 
   0  -7  13       26.87       26.38      2.79 o 
   1  -7  13       41.57       38.90      2.02 o 
   2  -7  13       70.80       79.51      3.66 o 
  -3  -6  13        5.48        8.81      1.86 o 
  -2  -6  13        8.25       10.42      1.99 o 
  -1  -6  13       26.13       27.75      1.29 o 
   0  -6  13       13.08       17.60      2.61 o 
   1  -6  13        2.82        4.08      0.83 o 
   2  -6  13       14.86       13.08      1.22 o 
   3  -6  13        3.55        2.98      0.70 o 
  -3  -5  13       26.53       21.96      2.48 o 
  -2  -5  13        0.07        1.36      0.99 o 
  -1  -5  13       51.97       42.44      3.10 o 
   0  -5  13      155.76      144.35      4.63 o 
   1  -5  13       22.15       25.62      1.39 o 
   2  -5  13       35.36       36.64      1.56 o 
   3  -5  13       91.32       92.87      2.69 o 
   4  -5  13        4.97        4.77      0.84 o 
  -4  -4  13       49.30       57.70      3.85 o 
  -3  -4  13       26.88       21.84      2.36 o 
  -2  -4  13       60.28       55.59      3.60 o 
  -1  -4  13        2.07        1.86      0.99 o 
   0  -4  13       17.50       17.12      0.87 o 
   1  -4  13      164.81      164.00      3.54 o 
   2  -4  13        9.59        9.59      0.76 o 
   3  -4  13      131.75      130.96      3.97 o 
   4  -4  13       30.12       29.95      1.85 o 
  -4  -3  13       56.96       55.22      3.72 o 
  -3  -3  13        0.07        0.12      0.74 o 
  -2  -3  13       11.23        9.43      1.61 o 
  -1  -3  13       34.89       38.96      2.85 o 
   0  -3  13       60.99       55.11      2.46 o 
   1  -3  13      133.96      135.63      2.63 o 
   2  -3  13       42.53       44.11      1.47 o 
   3  -3  13        3.86        3.16      0.58 o 
   4  -3  13      132.22      139.70      4.14 o 
  -5  -2  13       24.03       29.47      2.85 o 
  -4  -2  13       15.21       11.17      1.74 o 
  -3  -2  13       44.80       45.54      3.10 o 
  -2  -2  13       17.71       17.85      1.05 o 
  -1  -2  13      120.17      124.02      8.13 o 
   0  -2  13      119.40      113.15      2.96 o 
   1  -2  13       76.39       72.62      1.66 o 
   2  -2  13      117.09      111.38      2.40 o 
   3  -2  13       72.92       81.19      2.12 o 
   4  -2  13        5.60        6.98      0.80 o 
  -5  -1  13        1.21        1.14      0.78 o 
  -4  -1  13        3.34        6.82      1.49 o 
  -3  -1  13        3.33        2.36      0.99 o 
  -2  -1  13        2.39        2.98      0.99 o 
  -1  -1  13       88.55       96.11      2.86 o 
   0  -1  13       33.19       30.97      1.18 o 
   1  -1  13        9.84        7.47      0.88 o 
   2  -1  13       63.74       59.72      1.61 o 
   3  -1  13       78.60       83.40      2.13 o 
   4  -1  13       46.78       51.99      1.77 o 
  -5   0  13       12.99       12.69      1.53 o 
  -4   0  13        7.38        4.95      0.98 o 
  -3   0  13       50.98       56.09      3.35 o 
  -2   0  13       35.00       35.86      2.61 o 
  -1   0  13       12.70       12.72      1.22 o 
   0   0  13       48.34       48.67      1.47 o 
   1   0  13       54.26       52.83      2.54 o 
   2   0  13        4.86        3.83      0.47 o 
   3   0  13        1.04        0.51      0.44 o 
   4   0  13      195.77      197.73      3.84 o 
  -5   1  13       19.28       25.05      1.96 o 
  -4   1  13       44.56       40.70      4.96 o 
  -3   1  13       19.31       24.57      2.23 o 
  -2   1  13        9.90       12.36      1.25 o 
  -1   1  13       26.46       32.21      1.40 o 
   0   1  13      342.20      354.24      6.17 o 
   1   1  13      320.42      307.06      5.94 o 
   2   1  13       96.16       91.69      3.48 o 
   3   1  13        7.37        9.53      1.03 o 
   4   1  13       17.32       17.21      1.16 o 
  -5   2  13        0.21        0.25      0.65 o 
  -4   2  13       21.22       21.67      1.70 o 
  -3   2  13        4.25        2.76      0.93 o 
  -2   2  13        8.04        3.88      1.26 o 
  -1   2  13      244.10      233.73      4.74 o 
   0   2  13        6.80        5.60      0.48 o 
   1   2  13       11.41       12.76      1.70 o 
   2   2  13       34.58       32.46      2.02 o 
   3   2  13       24.28       25.55      1.37 o 
   4   2  13        6.80        6.57      1.05 o 
  -5   3  13        3.14        3.93      1.01 o 
  -4   3  13        1.99        1.29      0.74 o 
  -3   3  13        0.62        2.98      0.78 o 
  -2   3  13       38.14       37.42      1.54 o 
  -1   3  13       76.31       84.10      3.01 o 
   0   3  13      204.34      195.65     10.30 o 
   1   3  13       26.36       25.07      1.80 o 
   2   3  13        0.99        0.64      0.87 o 
   3   3  13       23.85       23.74      1.93 o 
  -5   4  13        1.80        3.02      0.79 o 
  -4   4  13        1.82        4.84      0.80 o 
  -3   4  13       13.37       15.23      1.13 o 
  -2   4  13        4.58        3.14      0.99 o 
  -1   4  13        5.18        7.28      1.13 o 
   0   4  13        2.24        2.65      0.83 o 
   1   4  13        0.90        0.60      1.36 o 
   2   4  13      141.05      133.52      4.52 o 
   3   4  13        0.04       -0.26      1.43 o 
  -5   5  13        8.44       10.19      1.14 o 
  -4   5  13       24.61       27.92      2.85 o 
  -3   5  13        7.49       13.98      1.49 o 
  -2   5  13       10.38       13.83      1.45 o 
  -1   5  13      171.58      159.71      4.96 o 
   0   5  13      219.17      219.97     13.15 o 
   1   5  13        0.43        0.00      0.62 o 
   2   5  13        2.10        1.61      0.88 o 
  -4   6  13       70.11       75.69      4.59 o 
  -3   6  13        6.45        8.22      2.23 o 
  -2   6  13        1.06        1.22      0.74 o 
  -1   6  13        3.63        3.55      0.98 o 
   0   6  13       13.23       12.15      1.49 o 
   1   6  13       77.96       75.58      3.33 o 
  -3   7  13       53.33       62.16      3.09 o 
  -2   7  13        6.92        5.33      1.16 o 
  -1   7  13       57.72       58.98      4.47 o 
   0   7  13       45.36       40.46      2.53 o 
  -1  -6  14        4.62        5.21      1.49 o 
   0  -6  14        2.82        2.48      0.64 o 
   1  -6  14       85.29       94.79      3.14 o 
   2  -6  14      102.26      122.07      3.81 o 
  -2  -5  14       32.72       32.39      3.10 o 
  -1  -5  14       32.28       37.47      3.10 o 
   0  -5  14       28.35       33.28      1.54 o 
   1  -5  14       17.45       17.86      1.08 o 
   2  -5  14       54.05       52.27      2.25 o 
   3  -5  14       11.09       11.00      1.04 o 
  -3  -4  14        3.76        4.09      1.49 o 
  -2  -4  14        4.68        1.49      0.99 o 
  -1  -4  14        0.31       -0.12      0.74 o 
   0  -4  14       78.22       73.94      3.07 o 
   1  -4  14        1.70        2.64      0.66 o 
   2  -4  14        1.88        1.70      0.46 o 
   3  -4  14       16.47       13.99      1.11 o 
  -4  -3  14       32.19       48.52      3.60 o 
  -3  -3  14       31.15       43.55      3.35 o 
  -2  -3  14       45.68       42.93      3.23 o 
  -1  -3  14        0.87        0.50      0.74 o 
   0  -3  14      145.15      121.05      4.04 o 
   1  -3  14      144.90      139.36      3.80 o 
   2  -3  14        4.09        7.32      0.69 o 
   3  -3  14       37.34       38.34      1.45 o 
  -4  -2  14        3.70        5.71      1.49 o 
  -3  -2  14        7.83        9.43      1.74 o 
  -2  -2  14        0.02        0.50      0.87 o 
  -1  -2  14        5.35       10.11      1.36 o 
   0  -2  14       17.77       20.66      1.62 o 
   1  -2  14        5.08        5.43      0.88 o 
   2  -2  14      136.07      141.84      4.03 o 
   3  -2  14        3.35        3.86      0.68 o 
  -4  -1  14       46.91       38.59      3.10 o 
  -3  -1  14       89.49      102.12      5.09 o 
  -2  -1  14       73.19       70.98      4.09 o 
  -1  -1  14        4.38        5.55      0.59 o 
   0  -1  14        6.42        6.27      1.01 o 
   1  -1  14       84.63       79.49      2.58 o 
   2  -1  14       40.64       41.03      1.23 o 
   3  -1  14       71.57       73.36      1.97 o 
  -4   0  14       36.43       42.93      3.23 o 
  -3   0  14       20.01       17.87      2.11 o 
  -2   0  14        3.29        5.11      2.11 o 
  -1   0  14        0.96        0.74      0.61 o 
   0   0  14      102.73       93.93      4.30 o 
   1   0  14       69.53       71.68      2.38 o 
   2   0  14        8.42       11.43      1.79 o 
   3   0  14       95.92       97.31      2.27 o 
  -5   1  14        2.42        3.91      1.05 o 
  -4   1  14        1.28        4.47      1.36 o 
  -3   1  14        6.68       16.13      1.99 o 
  -2   1  14        3.23        1.86      0.70 o 
  -1   1  14        2.01        1.62      0.52 o 
   0   1  14       20.60       18.81      0.90 o 
   1   1  14        0.48        0.94      0.53 o 
   2   1  14       12.12       12.01      1.12 o 
   3   1  14       13.44       10.11      0.75 o 
  -5   2  14      141.20      164.57     15.26 o 
  -4   2  14        1.94        1.61      0.99 o 
  -3   2  14        0.04        0.16      0.57 o 
  -2   2  14       76.52       78.23      3.00 o 
  -1   2  14        1.55        1.37      0.52 o 
   0   2  14        6.61        7.57      1.32 o 
   1   2  14      107.84       97.58      5.89 o 
   2   2  14        1.61        3.34      1.01 o 
   3   2  14        6.99        4.77      1.19 o 
  -4   3  14        9.16       12.64      1.55 o 
  -3   3  14       35.10       34.05      2.67 o 
  -2   3  14        3.83        6.25      0.80 o 
  -1   3  14        6.32        7.34      1.12 o 
   0   3  14        1.26        1.55      0.70 o 
   1   3  14       43.72       43.06      2.37 o 
   2   3  14      129.57      117.26      4.21 o 
  -4   4  14        3.50        2.78      0.83 o 
  -3   4  14       23.00       32.01      3.10 o 
  -2   4  14       30.82       25.88      1.92 o 
  -1   4  14        9.94       15.55      2.67 o 
   0   4  14      346.58      343.98      8.38 o 
   1   4  14        7.88        7.26      1.27 o 
   2   4  14       42.13       39.34      2.46 o 
  -4   5  14        2.20        1.99      1.24 o 
  -3   5  14       11.78       10.42      1.99 o 
  -2   5  14       10.95       12.64      1.61 o 
  -1   5  14        0.10        0.37      0.65 o 
   0   5  14       31.00       28.59      2.02 o 
   1   5  14       75.12       68.29      3.54 o 
  -3   6  14       14.49       15.56      1.67 o 
  -2   6  14       25.95       30.29      2.36 o 
  -1   6  14       24.79       25.01      1.92 o 
   0   6  14       28.00       25.45      3.23 o 
  -1  -5  15        0.24        0.00      0.87 o 
   0  -5  15       17.25       19.33      1.71 o 
   1  -5  15      144.56      164.47      3.63 o 
  -2  -4  15       26.25       31.77      2.98 o 
  -1  -4  15        2.64        5.21      1.09 o 
   0  -4  15        5.23        5.84      1.14 o 
   1  -4  15       16.20       14.19      0.83 o 
   2  -4  15       56.91       59.02      1.94 o 
  -3  -3  15        1.69        3.72      1.36 o 
  -2  -3  15        6.67        3.72      1.36 o 
  -1  -3  15      111.92      121.89      5.96 o 
   0  -3  15       18.73       23.98      2.17 o 
   1  -3  15        0.03        0.00      0.61 o 
   2  -3  15        4.50        3.49      0.55 o 
  -3  -2  15      111.82      114.90      5.71 o 
  -2  -2  15        9.77        9.80      1.74 o 
  -1  -2  15        2.73        3.54      0.92 o 
   0  -2  15        4.74        3.91      0.92 o 
   1  -2  15       34.37       33.99      2.15 o 
   2  -2  15        3.61        3.56      0.59 o 
   3  -2  15        0.47        0.26      0.50 o 
  -3  -1  15       78.32       80.41      4.59 o 
  -2  -1  15       33.49       37.47      2.23 o 
  -1  -1  15        5.16        4.37      1.43 o 
   0  -1  15        3.02        3.41      1.05 o 
   1  -1  15       46.54       39.89      1.86 o 
   2  -1  15      174.42      167.06      4.23 o 
   3  -1  15        0.00       -0.38      0.38 o 
  -4   0  15       64.09       75.69      4.47 o 
  -3   0  15       18.74       22.46      2.48 o 
  -2   0  15        0.96        1.78      0.78 o 
  -1   0  15        1.05        1.05      1.05 o 
   0   0  15        3.06        4.41      0.97 o 
   1   0  15        3.49        2.51      0.73 o 
   2   0  15        0.34        0.31      0.60 o 
  -4   1  15       57.51       68.49      4.22 o 
  -3   1  15       48.15       52.36      3.91 o 
  -2   1  15       34.49       37.12      6.20 o 
  -1   1  15       65.65       67.42      4.84 o 
   0   1  15       20.44       22.24      1.36 o 
   1   1  15       11.85       14.28      1.19 o 
   2   1  15        1.89        2.16      1.43 o 
  -4   2  15        0.00        1.03      0.78 o 
  -3   2  15       23.67       27.48      1.96 o 
  -2   2  15       12.28       10.53      1.27 o 
  -1   2  15       11.02       12.55      1.06 o 
   0   2  15        5.11        4.36      0.91 o 
   1   2  15       89.23       83.44      3.85 o 
   2   2  15        1.82        1.93      0.98 o 
  -4   3  15        0.02        0.06      0.61 o 
  -3   3  15        1.32        1.60      0.78 o 
  -2   3  15       22.61       27.05      2.85 o 
  -1   3  15       30.93       25.60      1.84 o 
   0   3  15       16.76       17.73      1.58 o 
   1   3  15        3.67        5.64      1.13 o 
   2   3  15        0.26        0.47      0.83 o 
  -3   4  15       21.28       20.72      2.61 o 
  -2   4  15        8.94       12.12      1.43 o 
  -1   4  15       77.60       81.55      3.42 o 
   0   4  15        8.72       10.26      2.30 o 
   1   4  15        0.00        0.44      1.05 o 
  -2   5  15        4.83        3.64      1.05 o 
  -1   5  15        0.08        1.15      0.74 o 
   0   5  15        2.35        1.93      0.83 o 
  -1  -3  16       10.81       15.22      1.62 o 
   0  -3  16        0.45        0.15      0.74 o 
   1  -3  16        1.66        2.36      0.97 o 
  -2  -2  16       46.32       57.07      2.89 o 
  -1  -2  16       47.41       51.59      2.67 o 
   0  -2  16        1.36        3.94      1.04 o 
   1  -2  16        1.22        0.50      0.74 o 
  -2  -1  16        7.72        9.71      1.40 o 
  -1  -1  16        0.58        0.19      0.61 o 
   0  -1  16       53.63       56.28      4.78 o 
   1  -1  16        2.47        3.05      0.95 o 
  -3   0  16       17.64       23.85      3.29 o 
  -2   0  16      143.36      169.94      8.07 o 
  -1   0  16        1.15        2.05      0.88 o 
   0   0  16       20.09       15.05      3.35 o 
   1   0  16       29.33       29.12      1.69 o 
  -3   1  16        6.97        8.86      1.37 o 
  -2   1  16       26.34       32.10      2.19 o 
  -1   1  16       32.15       33.89      2.98 o 
   0   1  16        7.99        6.73      1.18 o 
   1   1  16       37.31       34.89      1.81 o 
  -2   2  16        0.13        2.73      0.97 o 
  -1   2  16        5.82        5.71      1.30 o 
   0   2  16       21.98       24.36      1.92 o 
   1   2  16       26.35       28.89      2.79 o 
  -2   3  16       93.19       91.82      5.58 o 
  -1   3  16        0.08        1.24      1.12 o 
   0   3  16       52.36       57.54      3.60 o 
                                                 
